# Supplementary material for: Overexpression of Renin-B Induces Warburg-like Effects That Are Associated with Increased AKT/mTOR Signaling
Source: Cells. 2022 Apr 26;11(9):1459. doi: 10.3390/cells11091459 (PMC9103744; doi:10.3390/cells11091459)
Supplement: Supplementary file 1 [file cells-11-01459-s001.zip]

Archive with 2 entries (2 files):
- cells-1619160 supplementary Figure S1.zip
- cells-1619160-supplementary table.xlsx
