# Supplementary material for: Overexpression of Renin-B Induces Warburg-like Effects That Are Associated with Increased AKT/mTOR Signaling
Source: Cells. 2022 Apr 26;11(9):1459. doi: 10.3390/cells11091459 (PMC9103744; doi:10.3390/cells11091459)
Supplement: Supplementary file 1 [file cells-11-01459-s001.zip › cells-1619160-supplementary table.xlsx]

## Sheet: Tabelle1
Table S1: Results of transcriptome analyses of H9c2 cells overexpressing renin-b.
Transcript_Cluster_ID	Gene_Symbol	Description	Transcript_level_mean_pIRES_control_log2	Transcript_level_mean_Ren(1a-9)_log2	Transcript_level_mean_Ren(2-9)_log2	P-value_Ren(1a-9)	P-value_Ren(2-9)	FDR_P-value_Ren(1a-9)	FDR_P-value_Ren(2-9)	Fold_Change_Ren(1a-9)	Fold_Change_Ren(2-9)
TC0100000001.rn.1	blerpey	Unannotated AceView Transcript	11.6503	9.4599	9.93297	1.37405e-07	1.74421e-06	1.43322e-05	7.91527e-05	-4.56438	-3.28832
TC0100000002.rn.1	LOC102556184	uncharacterized LOC102556184	8.2776	8.30014	8.16451	0.885949	0.834587	0.973169	0.965601	1.01575	-1.08154
TC0100000003.rn.1	KnowTID_00001103	Non-coding transcript identified by Luo, et al., Non-coding transcript identified by NONCODE: Linc	3.87144	3.8497	3.83756	0.22213	0.133519	0.554978	0.452593	-1.01519	-1.02376
TC0100000005.rn.1	NONMMUG005666	Non-coding transcript identified by NONCODE: Linc, Non-coding transcript identified by Luo, et al.	6.99723	6.86975	7.24413	0.626425	0.478667	0.869776	0.808448	-1.09238	1.18666
TC0100000006.rn.1	Vom2r5	vomeronasal 2 receptor, 5	4.54509	4.52771	4.57602	0.105903	0.851784	0.376831	0.970867	-1.01212	1.02167
TC0100000007.rn.1	ENSMUSG00000092189	predicted gene 3644, Non-coding transcript identified by NONCODE: Linc, vomeronasal receptor pseudogene	3.77343	3.8346	3.80672	0.669122	0.836775	0.891723	0.966387	1.04331	1.02334
TC0100000008.rn.1	ENSMUSG00000064471; ENSMUSG00000065204	predicted gene, 23406; predicted gene, 24610	4.32201	4.26189	4.26557	0.0813686	0.283834	0.324566	0.655696	-1.04255	-1.0399
TC0100000009.rn.1	Ulbp1	UL16 binding protein 1 (Ulbp1), mRNA.	8.40565	10.6525	10.9354	2.31803e-09	7.14667e-10	6.64907e-07	2.11155e-07	4.74637	5.77463
TC0100000010.rn.1	LOC102548267	ENCODES a protein that exhibits natural killer cell lectin-like receptor binding (ortholog) AND INVOLVED IN cellular response to exogenous dsRNA (ortholog) AND cellular response to lipopolysaccharide (ortholog) AND defense response to bacterium (ortholog) AND FOUND IN external side of plasma membrane (ortholog) AND INTERACTS WITH (S)-nicotine (ortholog) AND 4-hydroxynon-2-enal (ortholog) AND afla…	7.69674	9.31086	9.46424	0.000124316	2.32064e-05	0.00259574	0.000609295	3.06125	3.40463
TC0100000011.rn.1	LOC102547056	retinoic acid early-inducible protein 1-gamma-like	8.70948	11.2958	11.778	1.17929e-08	1.80872e-09	2.23366e-06	4.12304e-07	6.00588	8.38903
TC0100000012.rn.1			7.22933	9.05458	9.77659	2.17397e-06	8.84673e-08	0.00011079	8.24122e-06	3.54368	5.84521
TC0100000013.rn.1	cheeflo; shuflo	Unannotated AceView Transcript	7.70437	10.0255	10.7583	5.37336e-07	4.72604e-08	3.97756e-05	5.05988e-06	4.99738	8.3049
TC0100000014.rn.1			6.95433	6.70857	6.59302	0.393274	0.0257249	0.723322	0.158489	-1.18572	-1.28459
TC0100000015.rn.1	LOC679782	similar to Retinoic acid early inducible protein 1 delta precursor (RAE-1delta) [Source:RGD Symbol;Acc:1584760]	5.09579	5.1411	5.30257	0.0931565	0.01061	0.350671	0.0822447	1.03191	1.15411
TC0100000016.rn.1			10.2561	9.55238	9.41719	0.000242366	6.87083e-05	0.00436095	0.00144693	-1.62866	-1.78866
TC0100000017.rn.1	LOC680016	similar to feminization 1 homolog b	11.6441	11.3874	11.2713	0.00489908	0.00204674	0.0472754	0.0219404	-1.19476	-1.29496
TC0100000018.rn.1	KnowTID_00000895	Non-coding transcript identified by Luo, et al., Non-coding transcript identified by NONCODE: Linc	3.92982	4.08285	4.04079	0.102694	0.371414	0.370487	0.733256	1.1119	1.07995
TC0100000019.rn.1	Lrp11	low density lipoprotein receptor-related protein 11; INTERACTS WITH all-trans-retinoic acid AND cisplatin AND (-)-epigallocatechin 3-gallate (ortholog); Chalmel, et. al. AceView Annotation Lrp11.cSep08	6.61217	6.61876	6.61217	0.14547	0.569614	0.445305	0.858587	1.00458	-1
TC0100000020.rn.1	Nup43	nucleoporin 43; PARTICIPATES IN RNA transport pathway AND FOUND IN kinetochore (ortholog) AND nuclear pore outer ring (ortholog) AND INTERACTS WITH thioacetamide AND 1-chloro-2 4-dinitrobenzene (ortholog) AND 17beta-estradiol (ortholog)	10.993	11.2784	11.033	0.0292342	0.741108	0.176245	0.931997	1.21879	1.02811
TC0100000021.rn.1	Lats1	large tumor suppressor kinase 1; ENCODES a protein that exhibits ATP binding (ortholog) AND magnesium ion binding (ortholog) AND protein kinase binding (ortholog) AND INVOLVED IN cellular protein localization (ortholog) AND cytoplasmic sequestering of protein (ortholog) AND G2/M transition of mitotic cell cycle (ortholog) AND FOUND IN intracellular (ortholog) AND spindle pole (ortholog) AND INTER…	10.0228	10.4644	10.5118	1.28665e-05	6.27384e-06	0.000438493	0.000218354	1.35805	1.40349
TC0100000022.rn.1	Katna1	katanin p60 (ATPase-containing) subunit A1; ENCODES a protein that exhibits ATPase activity (ortholog) AND dynein binding (ortholog) AND microtubule binding (ortholog) AND INVOLVED IN microtubule severing AND negative regulation of neuron projection development AND ATP catabolic process (ortholog) AND FOUND IN axon AND growth cone AND neuronal cell body AND INTERACTS WITH 2 4-dinitrotoluene AND 2…	8.26519	8.62163	8.55577	0.0218094	0.014249	0.144303	0.103131	1.28026	1.22313
TC0100000023.rn.1	ENSMUSG00000085211; NCBI_Gene:100503695; uc007eim.1	RIKEN cDNA B430219N15 gene, Non-coding transcript identified by NONCODE: Antisense; PREDICTED: uncharacterized LOC100503695 (LOC100503695), miscRNA.; RIKEN cDNA B430219N15 gene; RIKEN cDNA B430219N15 gene, Non-coding transcript identified by NONCODE: Antisense, novel transcript	4.06667	4.0952	4.07183	0.975799	0.767319	0.998914	0.942261	1.01997	1.00358
TC0100000024.rn.1	NONMMUG002975	Non-coding transcript identified by NONCODE: Linc	4.33296	4.33917	4.34099	0.520255	0.906801	0.810762	0.986863	1.00432	1.00558
TC0100000025.rn.1	Ppil4	peptidylprolyl isomerase (cyclophilin)-like 4; ENCODES a protein that exhibits poly(A) RNA binding (ortholog) AND INVOLVED IN protein folding (inferred) AND protein peptidyl-prolyl isomerization (inferred) AND INTERACTS WITH 2 4-dinitrotoluene AND cadmium dichloride AND phenethyl isothiocyanate	9.59174	9.58678	9.59785	0.158525	0.340467	0.465996	0.707767	-1.00345	1.00424
TC0100000026.rn.1	KnowTID_00000649	Non-coding transcript identified by Luo, et al., Non-coding transcript identified by NONCODE: Linc	3.47253	3.2882	3.29596	0.663539	0.59613	0.889309	0.871053	-1.13628	-1.13019
TC0100000027.rn.1	Zc3h12d	zinc finger CCCH type containing 12D; ENCODES a protein that exhibits metal ion binding (inferred) AND INVOLVED IN negative regulation of cell growth (ortholog) AND negative regulation of G1/S transition of mitotic cell cycle (ortholog) AND FOUND IN cytoplasm (ortholog) AND nucleus (ortholog) AND INTERACTS WITH cadmium dichloride AND 2 3 7 8-tetrachlorodibenzodioxine (ortholog) AND aflatoxin B1 (…	3.85353	3.85101	3.84512	0.526361	0.829105	0.814762	0.964341	-1.00175	-1.00585
TC0100000028.rn.1	NONMMUG002982	Non-coding transcript identified by NONCODE: Linc, Non-coding transcript identified by Luo, et al.	3.60196	3.57932	3.5766	0.19297	0.0658071	0.516162	0.298832	-1.01582	-1.01773
TC0100000029.rn.1	NONMMUG002984	Non-coding transcript identified by NONCODE: Linc, Non-coding transcript identified by Luo, et al.	3.75821	3.76488	3.75869	0.638759	0.973164	0.876157	1	1.00463	1.00034
TC0100000030.rn.1	LOC102553392	uncharacterized LOC102553392	3.10908	3.19141	3.00458	0.58522	0.881528	0.848519	0.980195	1.05873	-1.07512
TC0100000031.rn.1	NONMMUG002987	Non-coding transcript identified by NONCODE: Antisense	3.68648	3.60038	3.68961	0.283593	0.785363	0.62546	0.94912	-1.0615	1.00217
TC0100000032.rn.1	ENSMUSG00000090040	predicted gene 16232, novel (4930534P05Rik) pseudogene	4.34408	4.42742	4.51553	0.82324	0.754763	0.952418	0.937476	1.05947	1.12619
TC0100000033.rn.1	ENSMUSG00000077582	predicted gene, 24374	5.05331	4.73629	4.83652	0.262678	0.415987	0.602598	0.767203	-1.24576	-1.16215
TC0100000034.rn.1	verfly	Unannotated AceView Transcript	3.87901	3.80966	3.87223	0.275054	0.850028	0.616163	0.970419	-1.04925	-1.00471
TC0100000035.rn.1	ENSMUSG00000097597	predicted gene, 26674, Non-coding transcript identified by NONCODE: Antisense	3.83955	3.87988	3.88667	0.263978	0.218914	0.603768	0.580804	1.02835	1.0332
TC0100000036.rn.1	LOC102553725; veyfly	uncharacterized LOC102553725; Chalmel, et. al. AceView Annotation veyfly.aSep08; Unannotated AceView Transcript	3.37563	3.37875	3.37072	0.245365	0.902456	0.583148	0.985884	1.00217	-1.00341
TC0100000037.rn.1	skawflo	Unannotated AceView Transcript	3.77269	3.98687	4.21684	0.0640647	0.046672	0.281865	0.240195	1.16004	1.36051
TC0100000038.rn.1	KnowTID_00000650	Non-coding transcript identified by Luo, et al., Non-coding transcript identified by NONCODE: Linc	3.59868	3.58348	3.56985	0.444428	0.725347	0.761286	0.926515	-1.01059	-1.02018
TC0100000039.rn.1	NONMMUG003007	Non-coding transcript identified by NONCODE: Linc	4.02161	3.92928	3.94822	0.169088	0.756017	0.481851	0.937904	-1.06609	-1.05218
TC0100000040.rn.1	NONMMUG003008	Non-coding transcript identified by NONCODE: Linc	3.34699	3.30379	3.3613	0.510485	0.508914	0.804281	0.825238	-1.0304	1.00997
TC0100000041.rn.1	NONMMUG003014	Non-coding transcript identified by NONCODE: Linc	4.44104	4.59384	4.6534	0.15939	0.514016	0.467154	0.827973	1.11173	1.15858
TC0100000042.rn.1	Gm6150	predicted gene 6150 (Gm6150), long non-coding RNA.	3.58664	3.60668	3.68961	0.592418	0.229369	0.852567	0.593083	1.01399	1.07398
TC0100000043.rn.1	LOC102553987	uncharacterized LOC102553987	4.85933	4.79041	4.75381	0.217165	0.454837	0.548829	0.793305	-1.04893	-1.07589
TC0100000044.rn.1	NONMMUG003022	Non-coding transcript identified by NONCODE: Linc, Non-coding transcript identified by Luo, et al.	3.7175	3.63731	3.7585	0.385614	0.484943	0.717181	0.811998	-1.05715	1.02883
TC0100000045.rn.1	LOC365039	similar to 60S ribosomal protein L7a	8.56599	8.28477	7.96053	0.0238281	0.00254785	0.15355	0.0261868	-1.21522	-1.52146
TC0100000046.rn.1	KnowTID_00000652	Non-coding transcript identified by Luo, et al., Non-coding transcript identified by NONCODE: Linc	3.71201	3.65714	3.72085	0.34007	0.218053	0.678524	0.579729	-1.03876	1.00615
TC0100000047.rn.1	NONMMUG003024	Non-coding transcript identified by NONCODE: Linc; Non-coding transcript identified by NONCODE: Linc, Non-coding transcript identified by Luo, et al.	3.5813	3.63676	3.60015	0.0550622	0.120729	0.257777	0.427808	1.0392	1.01316
TC0100000048.rn.1	NONMMUG003026	Non-coding transcript identified by NONCODE: Linc	3.84472	3.82086	3.87755	0.293465	0.950384	0.635544	0.996987	-1.01668	1.02302
TC0100000049.rn.1	KnowTID_00000653; KnowTID_00000654; NONMMUG003027	Non-coding transcript identified by Luo, et al., Non-coding transcript identified by NONCODE: Linc; Non-coding transcript identified by Luo, et al., Non-coding transcript identified by NONCODE: Linc, adult male testis cDNA, RIKEN full-length enriched library, clone:4930598N05 product:unclassifiable, full insert sequence.; Non-coding transcript identified by NONCODE: Linc	3.5557	3.5557	3.54653	0.499474	0.664545	0.797976	0.90307	-1	-1.00638
TC0100000050.rn.1	ENSMUSG00000083257	predicted gene 15568, eukaryotic translation initiation factor 4A1 (Eif4a1) pseudogene	6.11174	6.2565	6.07925	0.983666	0.987855	1	1	1.10555	-1.02277
TC0100000051.rn.1	KnowTID_00000993	Non-coding transcript identified by Luo, et al., Non-coding transcript identified by NONCODE: Linc	3.83848	3.80863	3.78038	0.886752	0.72313	0.973305	0.925822	-1.02091	-1.0411
TC0100000052.rn.1	snawflo	Unannotated AceView Transcript	9.27026	9.12816	9.07648	0.815587	0.558213	0.949289	0.853455	-1.10351	-1.14376
TC0100000053.rn.1	sneeflo	Unannotated AceView Transcript	7.07882	6.89006	6.88295	0.408973	0.361118	0.735483	0.724698	-1.13978	-1.14542
TC0100000054.rn.1	wafly	Unannotated AceView Transcript	4.37039	4.35304	4.49379	0.50859	0.261016	0.803551	0.630952	-1.0121	1.0893
TC0100000055.rn.1	ENSMUSG00000098065; NONMMUG003029	predicted pseudogene 5177, Glyceraldehyde-3-phosphate dehydrogenase (Gapdh) pseudogene; Non-coding transcript identified by NONCODE: Linc	4.09949	4.12352	4.09949	0.820037	0.664003	0.951268	0.90285	1.01679	-1
TC0100000056.rn.1	ENSMUSG00000087884	predicted gene, 23601	4.83517	4.66141	4.61702	0.0993771	0.0700373	0.363588	0.310276	-1.12799	-1.16324
TC0100000057.rn.1	ENSMUSG00000078481	predicted gene 10944	3.96683	4.0844	3.83346	0.557329	0.329248	0.832839	0.697773	1.08491	-1.09685
TC0100000058.rn.1	Shprh	SNF2 histone linker PHD RING helicase, E3 ubiquitin protein ligase; ENCODES a protein that exhibits ubiquitin-protein transferase activity (ortholog) AND INVOLVED IN protein polyubiquitination (ortholog) AND FOUND IN nucleosome (inferred) AND nucleus (inferred) AND INTERACTS WITH cadmium dichloride AND 2 3 7 8-tetrachlorodibenzodioxine (ortholog) AND aflatoxin B1 (ortholog)	8.8862	8.79683	8.9848	0.50642	0.424241	0.802158	0.773068	-1.0639	1.07074
TC0100000059.rn.1	Fbxo30	F-box protein 30; ENCODES a protein that exhibits ubiquitin-protein transferase activity (inferred) AND zinc ion binding (inferred) AND INVOLVED IN protein ubiquitination (inferred) AND INTERACTS WITH 2 4-dinitrotoluene AND indole-3-methanol AND nickel dichloride; F-box protein 30 (Fbxo30), mRNA.	9.22166	9.517	9.78646	0.00251584	0.00012183	0.0278719	0.00227404	1.22718	1.47919
TC0100000060.rn.1	KnowTID_00000655	Non-coding transcript identified by Luo, et al., Non-coding transcript identified by NONCODE: Linc	4.58836	4.87444	4.92075	0.126756	0.225227	0.415906	0.588206	1.21932	1.2591
TC0100000061.rn.1	Epm2a	epilepsy, progressive myoclonus type 2A; ENCODES a protein that exhibits carbohydrate phosphatase activity (ortholog) AND protein serine/threonine phosphatase activity (ortholog) AND protein tyrosine phosphatase activity (ortholog) AND INVOLVED IN habituation (ortholog) AND nervous system development (ortholog) AND peptidyl-tyrosine dephosphorylation (ortholog) AND ASSOCIATED WITH Lafora Disease …	5.42162	6.08436	5.76119	6.11703e-05	0.00697784	0.00149329	0.0589409	1.58309	1.26538
TC0100000062.rn.1	NONMMUG003043	Non-coding transcript identified by NONCODE: Sense No Exonic	3.57663	3.57311	3.7368	0.941724	0.870263	0.989077	0.976482	-1.00244	1.11743
TC0100000063.rn.1	ENSMUSG00000088836	predicted gene, 23546	5.91232	5.96293	6.10328	0.997512	0.745271	1	0.933277	1.0357	1.14153
TC0100000064.rn.1	spoyflo	Unannotated AceView Transcript	10.8479	8.07273	8.39629	7.90676e-07	1.89357e-06	5.21876e-05	8.43733e-05	-6.84551	-5.47023
TC0100000065.rn.1	stuflo	Unannotated AceView Transcript	11.1327	7.38567	7.81311	1.01468e-10	3.70958e-10	5.19989e-08	1.26808e-07	-13.427	-9.98405
TC0100000066.rn.1	ENSMUSG00000077539	predicted gene, 22546	4.72435	4.64163	4.78008	0.929541	0.761598	0.985688	0.940092	-1.05901	1.03938
TC0100000067.rn.1	KnowTID_00000656	Non-coding transcript identified by Luo, et al., Non-coding transcript identified by NONCODE: Linc	3.64803	3.73497	3.7413	0.585153	0.886521	0.848441	0.981367	1.06211	1.06679
TC0100000068.rn.1	ENSMUSG00000080519	predicted gene, 22194	11.8762	11.8144	12.3621	0.510769	0.286985	0.804502	0.658772	-1.0438	1.40044
TC0100000069.rn.1	ENSMUSG00000089023	predicted gene, 25011	4.62159	4.55065	4.49462	0.783198	0.363535	0.93733	0.726648	-1.0504	-1.092
TC0100000070.rn.1			5.51094	5.42787	5.43892	0.505932	0.342564	0.801818	0.709704	-1.05927	-1.05118
TC0100000071.rn.1	NONMMUG003045	Non-coding transcript identified by NONCODE: Linc, Non-coding transcript identified by Luo, et al.	3.39651	3.36677	3.45793	0.849148	0.466168	0.961323	0.800317	-1.02083	1.04349
TC0100000072.rn.1	DUF1725.330	Unannotated AceView Transcript	15.9172	15.5881	16.0799	0.14532	0.533898	0.444984	0.839745	-1.25625	1.11937
TC0100000073.rn.1	ENSMUSG00000065181	predicted gene, 25139, Non-coding transcript identified by NONCODE: Linc	4.148	4.15691	4.11729	0.812803	0.732187	0.948476	0.929049	1.0062	-1.02151
TC0100000074.rn.1	barflar	Unannotated AceView Transcript	15.7494	15.5549	15.5738	0.00419758	0.0134669	0.0419648	0.0988789	-1.14431	-1.12942
TC0100000075.rn.1	bawflar	Unannotated AceView Transcript	11.7025	11.3366	11.3494	0.000926675	0.00166672	0.0125521	0.018579	-1.2887	-1.2773
TC0100000076.rn.1	berflar	Unannotated AceView Transcript	3.29162	3.17869	3.15222	0.356593	0.338655	0.693816	0.706386	-1.08142	-1.10145
TC0100000077.rn.1	XLOC_000018	Chalmel, et. al. Testis-expressed Unannotated Transcripts (TUTs)	3.44899	3.60201	3.4202	0.123162	0.467521	0.409224	0.801202	1.11189	-1.02015
TC0100000078.rn.1	Sf3b5	splicing factor 3b, subunit 5; PARTICIPATES IN spliceosome pathway AND FOUND IN nucleus (ortholog) AND U12-type spliceosomal complex (ortholog) AND INTERACTS WITH dibutyl phthalate AND 2 3 7 8-tetrachlorodibenzodioxine (ortholog) AND bisphenol A (ortholog)	10.2652	10.8563	10.7801	0.00994183	0.0956338	0.0816725	0.374967	1.50636	1.42889
TC0100000079.rn.1	warfly	Chalmel, et. al. AceView Annotation warfly.aSep08; Unannotated AceView Transcript	5.09922	5.08183	5.29072	0.565938	0.38777	0.837717	0.746188	-1.01213	1.14195
TC0100000080.rn.1			10.4012	10.7179	10.2714	0.0494357	0.382263	0.242412	0.742055	1.24548	-1.09414
TC0100000081.rn.1	Plagl1	pleiomorphic adenoma gene-like 1; ENCODES a protein that exhibits DNA binding (ortholog) AND RNA polymerase II regulatory region sequence-specific DNA binding (ortholog) AND RNA polymerase II transcription regulatory region sequence-specific DNA binding transcription factor activity involved in positive regulation of transcription (ortholog) AND INVOLVED IN positive regulation of transcription fr…	8.36867	8.42811	8.41843	0.974043	0.543073	0.998471	0.844845	1.04206	1.0351
TC0100000082.rn.1	fyflar	Unannotated AceView Transcript	4.54116	4.55768	4.6991	0.811458	0.53903	0.947811	0.842934	1.01152	1.11569
TC0100000083.rn.1			15.2308	15.0686	15.3901	0.495498	0.397558	0.795552	0.753874	-1.11897	1.11677
TC0100000084.rn.1	gyflar	Unannotated AceView Transcript	17.5801	17.2583	17.7041	0.139125	0.490546	0.435891	0.815075	-1.24991	1.08971
TC0100000085.rn.1	NONMMUG003059	Non-coding transcript identified by NONCODE: Antisense	6.9685	6.70644	7.0156	0.321392	0.632962	0.662952	0.888843	-1.19919	1.03318
TC0100000086.rn.1	Fuca2	fucosidase, alpha-L- 2, plasma; ENCODES a protein that exhibits alpha-L-fucosidase activity (ortholog) AND INVOLVED IN fucose metabolic process (ortholog) AND glycoside catabolic process (ortholog) AND regulation of entry of bacterium into host cell (ortholog) AND FOUND IN extracellular space (ortholog) AND extracellular vesicular exosome (ortholog) AND INTERACTS WITH 17alpha-ethynylestradiol AND…	3.64741	3.64741	3.64741	0.394753	0.798742	0.72445	0.953803	-1	-1
TC0100000087.rn.1	NONMMUG003063	Non-coding transcript identified by NONCODE: Antisense	4.18241	4.1567	4.18633	0.359351	0.17124	0.695954	0.5147	-1.01798	1.00272
TC0100000088.rn.1	Adat2	adenosine deaminase, tRNA-specific 2; INTERACTS WITH cocaine AND indole-3-methanol AND 17alpha-ethynylestradiol (ortholog)	6.10812	6.09548	6.09797	0.740879	0.933109	0.92187	0.992369	-1.0088	-1.00706
TC0100000089.rn.1	LOC102551077	uncharacterized LOC102551077	5.63109	5.55629	5.60322	0.651122	0.97143	0.883068	1	-1.05321	-1.0195
TC0100000090.rn.1	NONMMUG003071	Non-coding transcript identified by NONCODE: Linc	4.76169	4.58688	4.73636	0.180285	0.430268	0.497683	0.77722	-1.12882	-1.01771
TC0100000091.rn.1	LOC102551337	uncharacterized LOC102551337	4.50966	4.497	4.62883	0.415895	0.886623	0.740809	0.981369	-1.00882	1.08611
TC0100000092.rn.1	KnowTID_00000658	Non-coding transcript identified by Luo, et al., Non-coding transcript identified by NONCODE: Linc	4.2677	4.35768	4.2915	0.219275	0.68313	0.551435	0.910619	1.06435	1.01663
TC0100000093.rn.1	Hivep2	human immunodeficiency virus type I enhancer binding protein 2; ENCODES a protein that exhibits DNA binding (inferred) AND metal ion binding (inferred) AND nucleic acid binding (inferred) AND INVOLVED IN regulation of transcription DNA-templated (inferred) AND transcription DNA-templated (inferred) AND FOUND IN nucleus (ortholog) AND INTERACTS WITH 1 1 1-trichloro-2 2-bis(4-hydroxyphenyl)ethane A…	8.93284	9.82257	10.3769	0.000158713	1.53024e-06	0.00313968	7.16632e-05	1.85282	2.72077
TC0100000094.rn.1	NONMMUG003076	Non-coding transcript identified by NONCODE: Sense No Exonic	5.6052	6.17449	6.34208	0.239243	0.00770673	0.57544	0.0638674	1.48379	1.66657
TC0100000095.rn.1	NONMMUG003078	Non-coding transcript identified by NONCODE: Sense No Exonic	5.76422	5.87527	6.54943	0.630301	0.000659017	0.871869	0.00872798	1.08002	1.72335
TC0100000096.rn.1	NONMMUG003079	Non-coding transcript identified by NONCODE: Sense No Exonic	4.90914	4.99908	5.15037	0.770055	0.318999	0.9332	0.688913	1.06432	1.182
TC0100000097.rn.1	NONMMUG003080	Non-coding transcript identified by NONCODE: Sense No Exonic	5.20704	5.1874	5.95158	0.903485	0.0317909	0.978183	0.184321	-1.01371	1.67544
TC0100000098.rn.1	NONMMUG003081	Non-coding transcript identified by NONCODE: Sense No Exonic	5.03421	4.98435	5.41576	0.954631	0.0653279	0.992878	0.29748	-1.03517	1.30274
TC0100000099.rn.1	NONMMUG003082	Non-coding transcript identified by NONCODE: Sense No Exonic	5.78924	6.1456	6.41499	0.874058	0.184506	0.96931	0.534652	1.28019	1.54302
TC0100000100.rn.1	LOC102551250; LOC100361713	uncharacterized LOC102551250; PREDICTED: hypothetical protein LOC100361713 (LOC100361713), mRNA. Chalmel, et. al. Testis-expressed Unannotated Transcripts (TUTs)	4.09403	4.26519	4.22185	0.0653678	0.073646	0.285288	0.319971	1.12596	1.09264
TC0100000101.rn.1			10.0466	9.28688	9.88878	0.0472376	0.539596	0.235823	0.843193	-1.69321	-1.11563
TC0100000102.rn.1	NONMMUG003085	Non-coding transcript identified by NONCODE: Linc, Non-coding transcript identified by Luo, et al.	4.25097	4.24382	4.25063	0.756609	0.827288	0.927801	0.963657	-1.00497	-1.00024
TC0100000103.rn.1	LOC102552023	uncharacterized LOC102552023	4.91969	4.91513	4.91814	0.82735	0.871355	0.954061	0.976752	-1.00316	-1.00107
TC0100000104.rn.1	LOC681272; LOC102552086	hypothetical protein LOC681272; uncharacterized LOC102552086; Chalmel, et. al. AceView Annotation LOC681272.aSep08	3.98995	3.93903	3.98995	0.211423	0.890386	0.54133	0.982274	-1.03592	-1
TC0100000105.rn.1	Nmbr	neuromedin B receptor; neuromedin B receptor [Source:RGD Symbol;Acc:3181]; ENCODES a protein that exhibits neuropeptide receptor activity AND INVOLVED IN neuropeptide signaling pathway AND FOUND IN cytoplasm (ortholog) AND plasma membrane (ortholog) AND INTERACTS WITH bleomycin A2 AND cadmium dichloride AND furan	3.52887	3.54715	3.53937	0.66808	0.39623	0.891331	0.753286	1.01275	1.0073
TC0100000106.rn.1	ENSMUSG00000088730	predicted gene, 23892	3.3473	3.20605	3.27145	0.309805	0.939098	0.651263	0.993689	-1.10286	-1.05398
TC0100000107.rn.1	NONMMUG003097; KnowTID_00000660	Non-coding transcript identified by NONCODE: Linc; Non-coding transcript identified by Luo, et al., Non-coding transcript identified by NONCODE: Linc	4.34855	4.35127	4.31668	0.392928	0.442334	0.723124	0.78537	1.00189	-1.02234
TC0100000108.rn.1	LOC102552144	uncharacterized LOC102552144	3.64963	3.68894	3.66479	0.7534	0.282937	0.926402	0.654919	1.02762	1.01057
TC0100000109.rn.1	mawflar	Unannotated AceView Transcript	5.4461	5.43763	5.4461	0.498071	0.67618	0.797196	0.907585	-1.00589	-1
TC0100000110.rn.1	LOC102552279	uncharacterized LOC102552279	4.11738	4.126	4.09521	0.578012	0.397274	0.844271	0.753776	1.00599	-1.01549
TC0100000111.rn.1	NONMMUG003099	Non-coding transcript identified by NONCODE: Linc, Non-coding transcript identified by Luo, et al.	3.55985	3.54153	3.55215	0.33769	0.972205	0.676515	1	-1.01278	-1.00535
TC0100000112.rn.1	KnowTID_00000664	Non-coding transcript identified by Luo, et al., Non-coding transcript identified by NONCODE: Linc	3.08904	3.0635	3.28881	0.683807	0.130219	0.898873	0.446553	-1.01786	1.14851
TC0100000113.rn.1	werfly	Unannotated AceView Transcript	4.06453	3.97598	3.88839	0.593372	0.898498	0.852795	0.984676	-1.0633	-1.12985
TC0100000114.rn.1	LOC100912587	olfactory receptor 6C3-like	3.71416	3.71427	3.69549	0.854495	0.738606	0.962551	0.931005	1.00008	-1.01302
TC0100000115.rn.1	LOC100909392	ralBP1-associated Eps domain-containing protein 1-like	8.67609	9.15948	9.36441	0.000772562	8.65851e-05	0.0108524	0.00173933	1.39802	1.6114
TC0100000116.rn.1	LOC102552999	uncharacterized LOC102552999	4.14843	4.1411	4.13922	0.895924	0.636199	0.976115	0.890205	-1.00509	-1.00641
TC0100000117.rn.1	LOC102553290	collagen alpha-1(III) chain-like	16.9202	16.999	16.8117	0.408241	0.613403	0.734901	0.880059	1.05613	-1.07809
TC0100000118.rn.1	LOC102553393	NF-kappa-B-activating protein-like	16.4292	17.2724	17.2168	0.00156393	0.00113955	0.0191403	0.0136575	1.79395	1.72616
TC0100000119.rn.1	LOC102553167	uncharacterized LOC102553167	7.18933	6.83219	7.3115	0.0448866	0.132637	0.229082	0.45087	-1.28088	1.08837
TC0100000120.rn.1	LOC100909555	uncharacterized LOC100909555 [Source:RGD Symbol;Acc:6503001]; uncharacterized LOC100909555	19.8278	19.9315	19.9315	0.154332	0.358763	0.459176	0.722988	1.07451	1.07451
TC0100000121.rn.1			16.4942	16.8504	16.6753	0.0223332	0.301769	0.146724	0.673608	1.28005	1.13378
TC0100000122.rn.1			14.5686	14.5707	14.6242	0.811533	0.815276	0.947811	0.959776	1.00146	1.03924
TC0100000123.rn.1			14.5686	14.5707	14.6242	0.811533	0.815276	0.947811	0.959776	1.00146	1.03924
TC0100000124.rn.1	smyfu	Unannotated AceView Transcript	5.56656	5.67528	5.60972	0.0558988	0.0848669	0.260075	0.349552	1.07827	1.03037
TC0100000125.rn.1	Mcc	mutated in colorectal cancers	3.8905	4.01558	3.96541	0.522811	0.395584	0.812621	0.752808	1.09057	1.0533
TC0100000126.rn.1	LOC102553852	uncharacterized LOC102553852	4.77743	4.77932	4.77944	0.650546	0.207028	0.882796	0.566217	1.00131	1.0014
TC0100000127.rn.1	NONMMUG019827	Non-coding transcript identified by NONCODE: Sense No Exonic	5.46111	5.37042	5.84631	0.772341	0.0732164	0.933689	0.318829	-1.06488	1.30604
TC0100000128.rn.1	LOC102546604; woyfly	uncharacterized LOC102546604; Unannotated AceView Transcript	4.04546	4.03953	4.02748	0.385289	0.920987	0.716927	0.989376	-1.00412	-1.01254
TC0100000129.rn.1	NONMMUG003102	Non-coding transcript identified by NONCODE: Linc, Non-coding transcript identified by Luo, et al.	3.28658	3.26255	3.29151	0.336964	0.910864	0.676284	0.987706	-1.01679	1.00343
TC0100000130.rn.1	LOC102546705; XLOC_000032; XLOC_000031	uncharacterized LOC102546705; Chalmel, et. al. Testis-expressed Unannotated Transcripts (TUTs)	3.64749	3.58011	3.59356	0.195566	0.11338	0.519764	0.412701	-1.04781	-1.03809
TC0100000131.rn.1	LOC102546954	uncharacterized LOC102546954	4.4078	4.35078	4.40838	0.998062	0.941643	1	0.994653	-1.04031	1.00041
TC0100000132.rn.1	Cited2	Cbp/p300-interacting transactivator, with Glu/Asp-rich carboxy-terminal domain, 2; Cbp/p300-interacting transactivator, with Glu/Asp-rich carboxy-terminal domain, 2 (Cited2), mRNA; ENCODES a protein that exhibits chromatin binding (ortholog) AND histone acetyltransferase binding (ortholog) AND LBD domain binding (ortholog) AND INVOLVED IN cell aging AND cellular response to growth factor stimulus…	7.91332	8.25855	8.1835	0.0421589	0.106243	0.22031	0.398016	1.27035	1.20596
TC0100000133.rn.1			5.3343	4.37146	4.6444	2.28081e-05	0.000294689	0.00068806	0.00457326	-1.94915	-1.61317
TC0100000134.rn.1	TLV_coat.2	Unannotated AceView Transcript	5.57355	4.97893	5.25439	3.30832e-05	0.00862888	0.000917981	0.0700093	-1.51008	-1.24761
TC0100000135.rn.1	Txlnb	taxilin beta; taxilin beta (Txlnb), mRNA; ENCODES a protein that exhibits syntaxin binding (inferred) AND FOUND IN cytoplasm (ortholog) AND INTERACTS WITH 3 4-methylenedioxymethamphetamine (ortholog) AND benzo[a]pyrene (ortholog) AND paracetamol (ortholog)	4.19885	4.19399	4.19596	0.95665	0.717717	0.993433	0.923604	-1.00337	-1.00201
TC0100000136.rn.1	LOC365050	hypothetical gene supported by NM_175761	8.63723	8.95206	9.11635	0.0765731	0.0168343	0.313338	0.116719	1.24387	1.39389
TC0100000137.rn.1			4.20793	4.22236	4.2296	0.875015	0.696895	0.969715	0.915198	1.01005	1.01513
TC0100000138.rn.1	zofly	Unannotated AceView Transcript	4.71854	4.84679	4.76522	0.590706	0.993247	0.851632	1	1.09297	1.03288
TC0100000139.rn.1	Reps1	RALBP1 associated Eps domain containing 1	9.04286	9.5588	9.7272	2.34338e-06	2.59371e-07	0.000117582	1.85032e-05	1.42992	1.60696
TC0100000140.rn.1	NONMMUG003109	Non-coding transcript identified by NONCODE: Sense No Exonic	5.06658	4.8436	5.07032	0.0261565	0.511932	0.163563	0.827022	-1.16714	1.00259
TC0100000141.rn.1	LOC685074	hypothetical protein LOC685074	4.5838	4.41768	4.60578	0.0907545	0.526676	0.34556	0.835449	-1.12204	1.01536
TC0100000142.rn.1	LOC102549233; seyflar; zarfly; zawfly	uncharacterized LOC102549233; Unannotated AceView Transcript	4.41855	4.41855	4.41855	1	1	1	1	-1	-1
TC0100000143.rn.1	Nhsl1	Protein Nhsl1; INTERACTS WITH 17alpha-ethynylestradiol (ortholog) AND 2 3 7 8-tetrachlorodibenzodioxine (ortholog) AND aflatoxin B1 (ortholog); NHS-like 1	5.29286	5.33558	5.19463	0.214424	0.225211	0.545364	0.588186	1.03005	-1.07046
TC0100000144.rn.1	veeflar	Unannotated AceView Transcript	8.89001	9.2221	8.5532	0.0170049	0.00317366	0.121431	0.031337	1.25884	-1.26296
TC0100000145.rn.1			11.9509	11.7076	12.1085	0.167752	0.311392	0.479714	0.683036	-1.18369	1.11547
TC0100000146.rn.1	Perp	PERP, TP53 apoptosis effector; INVOLVED IN activation of cysteine-type endopeptidase activity (ortholog) AND amelogenesis (ortholog) AND desmosome organization (ortholog) AND PARTICIPATES IN p53 signaling pathway AND FOUND IN Golgi apparatus (ortholog) AND integral component of plasma membrane (ortholog) AND mitochondrion (ortholog) AND INTERACTS WITH 17alpha-ethynylestradiol AND 2 3 7 8-tetrachl…	3.73608	3.74583	3.80377	0.128631	0.23096	0.419256	0.595117	1.00678	1.04804
TC0100000147.rn.1	NONMMUG003126	Non-coding transcript identified by NONCODE: Linc, Non-coding transcript identified by Luo, et al.	3.69817	3.69817	3.69792	0.907919	0.743086	0.979331	0.932953	-1	-1.00017
TC0100000148.rn.1	NONMMUG003128	Non-coding transcript identified by NONCODE: Linc, Non-coding transcript identified by Luo, et al.	3.3735	3.27714	3.35512	0.264676	0.536805	0.604499	0.841151	-1.06908	-1.01283
TC0100000149.rn.1			6.7705	6.46901	6.42137	0.0107253	0.00354005	0.0864379	0.0342443	-1.23241	-1.27379
TC0100000150.rn.1	LOC365052; LOC102550206	similar to ribosomal protein L10a; uncharacterized LOC102550206; Chalmel, et. al. AceView Annotation LOC365052.aSep08	4.21854	4.18358	4.20795	0.887776	0.83676	0.973576	0.966387	-1.02452	-1.00736
TC0100000151.rn.1	KnowTID_00000668	Non-coding transcript identified by Luo, et al., Non-coding transcript identified by NONCODE: Linc	3.67941	3.39282	3.36133	0.0711098	0.0641474	0.299731	0.294422	-1.21975	-1.24667
TC0100000152.rn.1	NONMMUG003135	Non-coding transcript identified by NONCODE: Linc, Non-coding transcript identified by Luo, et al.	3.00093	2.95413	2.98916	0.769731	0.435305	0.933072	0.780618	-1.03297	-1.00819
TC0100000153.rn.1	Olig3	oligodendrocyte transcription factor 3; ENCODES a protein that exhibits RNA polymerase II transcription corepressor activity (ortholog) AND INVOLVED IN negative regulation of transcription from RNA polymerase II promoter (ortholog) AND regulation of gene expression (ortholog) AND spinal cord motor neuron cell fate specification (ortholog) AND INTERACTS WITH arsenite(3-) (ortholog) AND benzo[a]pyr…	3.93405	3.95467	3.95756	0.378499	0.412397	0.711152	0.76491	1.0144	1.01642
TC0100000154.rn.1			3.9377	3.94934	3.95957	0.876249	0.800227	0.969817	0.954404	1.0081	1.01528
TC0100000155.rn.1	NONMMUG003136; KnowTID_00000670	Non-coding transcript identified by NONCODE: Linc; Non-coding transcript identified by Luo, et al., adult male testis cDNA, RIKEN full-length enriched library, clone:4930412A21 product:unclassifiable, full insert sequence.	4.0179	3.83513	3.83405	0.0216577	0.0234564	0.143651	0.148595	-1.13506	-1.13591
TC0100000156.rn.1	Ifngr1	interferon gamma receptor 1; ENCODES a protein that exhibits cytokine binding (inferred) AND PARTICIPATES IN type II interferon signaling pathway AND cytokine mediated signaling pathway AND influenza A virus infection pathway AND ASSOCIATED WITH Arteriosclerosis (ortholog) AND Asthma (ortholog) AND Eczema (ortholog) AND FOUND IN dendrite AND endoplasmic reticulum AND postsynaptic density AND INTE…	9.02702	9.19634	9.4071	0.0483462	0.000175049	0.23927	0.00303469	1.12452	1.30142
TC0100000157.rn.1	Il22ra2	interleukin 22 receptor, alpha 2; ENCODES a protein that exhibits interleukin-22 binding (ortholog) AND interleukin-22 receptor activity (ortholog) AND INVOLVED IN cytokine-mediated signaling pathway (ortholog) AND negative regulation of inflammatory response (ortholog) AND regulation of tyrosine phosphorylation of Stat3 protein (ortholog) AND PARTICIPATES IN cytokine mediated signaling pathway A…	3.78815	3.78815	3.78815	1	1	1	1	-1	-1
TC0100000158.rn.1	ENSMUSG00000042940	RIKEN cDNA 9230106D20 gene	3.15882	3.2007	3.14798	0.437901	0.971801	0.756937	1	1.02945	-1.00754
TC0100000159.rn.1	Il20ra	interleukin 20 receptor, alpha; ENCODES a protein that exhibits interleukin-20 binding (ortholog) AND INVOLVED IN cytokine-mediated signaling pathway (ortholog) AND positive regulation of intrinsic apoptotic signaling pathway (ortholog) AND regulation of bone resorption (ortholog) AND PARTICIPATES IN cytokine mediated signaling pathway AND Jak-Stat signaling pathway AND ASSOCIATED WITH Shock Sept…	3.55093	3.54119	3.54746	0.596341	0.935772	0.854317	0.992883	-1.00677	-1.00241
TC0100000160.rn.1			5.96654	5.87021	5.7187	0.609046	0.36257	0.860713	0.725667	-1.06905	-1.18742
TC0100000161.rn.1	LOC102547411; zeyfly	uncharacterized LOC102547411; Unannotated AceView Transcript	3.53903	3.57928	3.57886	0.267848	0.424049	0.60803	0.773032	1.02829	1.02799
TC0100000162.rn.1	Map3k5	mitogen-activated protein kinase kinase kinase 5; ENCODES a protein that exhibits MAP kinase kinase kinase activity AND ATP binding (ortholog) AND cysteine-type endopeptidase activator activity involved in apoptotic process (ortholog) AND INVOLVED IN activation of MAPKK activity AND MAPK cascade AND positive regulation of protein phosphorylation AND PARTICIPATES IN p38 MAPK signaling pathway AND …	6.25246	6.22674	6.3109	0.713111	0.12764	0.911103	0.441694	-1.01798	1.04134
TC0100000163.rn.1	NONMMUG003147	Non-coding transcript identified by NONCODE: Sense No Exonic	4.18943	4.15658	4.26636	0.303983	0.405079	0.64573	0.759414	-1.02303	1.05477
TC0100000164.rn.1	NONMMUG003148	Non-coding transcript identified by NONCODE: Sense No Exonic	3.58272	3.59115	3.58721	0.546997	0.468197	0.826921	0.801444	1.00586	1.00312
TC0100000165.rn.1	Map7	microtubule-associated protein 7; ENCODES a protein that exhibits receptor binding (ortholog) AND INVOLVED IN cell morphogenesis (ortholog) AND cell proliferation (ortholog) AND fertilization (ortholog) AND FOUND IN cytoplasm (ortholog) AND microtubule cytoskeleton (ortholog) AND plasma membrane (ortholog) AND INTERACTS WITH 2 4-dinitrotoluene AND 2 6-dinitrotoluene AND cadmium dichloride; enscon…	4.35169	4.32304	4.32304	0.288191	0.429946	0.630199	0.777141	-1.02006	-1.02006
TC0100000166.rn.1	blawflar	Unannotated AceView Transcript	3.26924	3.33183	3.21514	0.17565	0.170567	0.49148	0.513715	1.04434	-1.03821
TC0100000167.rn.1	LOC102551251	putative methyl-CpG-binding domain protein 3-like 5-like	3.02176	3.03041	3.26169	0.821156	0.224506	0.951828	0.587441	1.00601	1.18093
TC0100000168.rn.1	fluflar	Unannotated AceView Transcript	3.42325	3.36084	3.34697	0.746432	0.407854	0.923798	0.76132	-1.04421	-1.05429
TC0100000170.rn.1	Ahi1	Abelson helper integration site 1; INVOLVED IN cellular protein localization (ortholog) AND central nervous system development (ortholog) AND cilium assembly (ortholog) AND ASSOCIATED WITH Intellectual Disability (ortholog) AND Joubert syndrome 3 (ortholog) AND FOUND IN adherens junction (ortholog) AND cell-cell junction (ortholog) AND centriole (ortholog) AND INTERACTS WITH 3 3' 4 4' 5-pentachlo…	9.43655	7.72002	7.60654	5.54128e-09	4.03621e-09	1.25485e-06	7.84917e-07	-3.28644	-3.55539
TC0100000171.rn.1	skerflar	Unannotated AceView Transcript	6.8559	5.64795	5.6125	6.30484e-06	1.02093e-05	0.000252494	0.000319759	-2.31008	-2.36756
TC0100000172.rn.1	ENSMUSG00000097923	predicted gene, 26577, Non-coding transcript identified by NONCODE: Antisense	3.70718	3.70266	3.69527	0.426542	0.136903	0.748428	0.458422	-1.00314	-1.0083
TC0100000173.rn.1	NONMMUG003172	Non-coding transcript identified by NONCODE: Linc, Non-coding transcript identified by Luo, et al.	3.67928	3.6953	3.67881	0.289439	0.833592	0.631394	0.965476	1.01117	-1.00033
TC0100000174.rn.1	KnowTID_00000671	Non-coding transcript identified by Luo, et al., Non-coding transcript identified by NONCODE: Linc, 3 days neonate thymus cDNA, RIKEN full-length enriched library, clone:A630031O13 product:unclassifiable, full insert sequence.	3.62459	3.61616	3.6397	0.952636	0.908075	0.992179	0.987258	-1.00586	1.01053
TC0100000175.rn.1	Hbs1l	HBS1-like translational GTPase; ENCODES a protein that exhibits GTP binding (inferred) AND GTPase activity (inferred) AND translation elongation factor activity (inferred) AND INVOLVED IN GTP catabolic process (inferred) AND translational elongation (inferred) AND PARTICIPATES IN mRNA decay pathway AND FOUND IN extracellular vesicular exosome (ortholog) AND membrane (ortholog) AND INTERACTS WITH …	8.86884	8.86884	8.85104	0.989467	0.403854	1	0.758647	-1	-1.01241
TC0100000176.rn.1	sleyflar	Unannotated AceView Transcript	6.46816	6.43988	6.44782	0.745525	0.222708	0.923697	0.585179	-1.0198	-1.0142
TC0100000177.rn.1	smaflar	Unannotated AceView Transcript	5.7824	6.00821	5.9298	0.451395	0.37985	0.766376	0.740038	1.16943	1.10757
TC0100000178.rn.1	smyflar	Unannotated AceView Transcript	9.57975	9.48528	9.53764	0.245619	0.832201	0.583306	0.964957	-1.06767	-1.02962
TC0100000179.rn.1	smarflar	Unannotated AceView Transcript	3.9527	4.10817	4.02965	0.462387	0.205192	0.774134	0.563927	1.11379	1.05479
TC0100000180.rn.1	Aldh8a1	aldehyde dehydrogenase 8 family, member A1; ENCODES a protein that exhibits retinal dehydrogenase activity (ortholog) AND INVOLVED IN 9-cis-retinoic acid biosynthetic process (ortholog) AND oxidation-reduction process (ortholog) AND retinal metabolic process (ortholog) AND FOUND IN extracellular vesicular exosome (ortholog) AND intracellular (ortholog) AND INTERACTS WITH (-)-epigallocatechin 3-ga…	4.12638	4.16702	4.16233	0.713035	0.393525	0.911103	0.751246	1.02857	1.02524
TC0100000181.rn.1	zorfly	Unannotated AceView Transcript	7.4475	8.25424	8.28112	3.53765e-06	1.62004e-06	0.000160752	7.46999e-05	1.74926	1.78215
TC0100000182.rn.1	smeyflar	Unannotated AceView Transcript	6.63532	7.08171	7.29416	0.0394047	0.00103604	0.21183	0.0126324	1.36262	1.57881
TC0100000183.rn.1			7.23232	6.25998	6.15124	6.13972e-05	6.66325e-05	0.00149599	0.00140839	-1.96202	-2.11563
TC0100000184.rn.1	LOC102548727	uncharacterized LOC102548727	3.88584	3.76563	3.86909	0.826226	0.940664	0.95369	0.994383	-1.08689	-1.01168
TC0100000185.rn.1	NONMMUG003282	Non-coding transcript identified by NONCODE: Antisense	3.2668	3.41842	3.25651	0.316382	0.462481	0.658419	0.797762	1.11082	-1.00716
TC0100000186.rn.1	LOC102548881	uncharacterized LOC102548881	3.79653	3.69093	3.91559	0.362472	0.174696	0.698438	0.519747	-1.07594	1.08603
TC0100000187.rn.1	LOC102552760; zoyfly	uncharacterized LOC102552760; Chalmel, et. al. AceView Annotation zoyfly.aSep08; Unannotated AceView Transcript	3.53717	3.55668	3.53717	0.388614	0.795903	0.719708	0.952527	1.01361	-1
TC0100000188.rn.1	LOC103690149; Ahi1	jouberin-like; INVOLVED IN cellular protein localization (ortholog) AND central nervous system development (ortholog) AND cilium assembly (ortholog) AND ASSOCIATED WITH Intellectual Disability (ortholog) AND Joubert syndrome 3 (ortholog) AND FOUND IN adherens junction (ortholog) AND cell-cell junction (ortholog) AND centriole (ortholog) AND INTERACTS WITH 3 3' 4 4' 5-pentachlorobiphenyl AND cadmi…	8.19754	6.50654	6.42479	6.65515e-07	4.41182e-07	4.58613e-05	2.78897e-05	-3.22882	-3.41704
TC0100000189.rn.1			6.28294	6.70801	6.94131	0.0490399	0.00233341	0.241385	0.0243943	1.34265	1.5783
TC0100000190.rn.1	LOC102548782	uncharacterized LOC102548782	3.51346	3.5085	3.48575	0.198549	0.984583	0.52404	1	-1.00345	-1.0194
TC0100000191.rn.1	spoyflar	Unannotated AceView Transcript	4.27511	4.14751	4.22929	0.511194	0.712121	0.804802	0.921608	-1.09248	-1.03227
TC0100000192.rn.1	NONMMUG003274	Non-coding transcript identified by NONCODE: Linc	4.09257	4.09257	4.09267	0.693527	0.502145	0.903468	0.821537	-1	1.00007
TC0100000193.rn.1			13.1432	12.2392	12.8384	0.0214178	0.280882	0.142528	0.652867	-1.87121	-1.23521
TC0100000194.rn.1	LOC365062	similar to RuvB-like protein 1	4.10451	4.41428	4.18591	0.0619198	0.647707	0.27608	0.895352	1.23952	1.05804
TC0100000195.rn.1	RGD1560695	similar to hypothetical protein 4930474N05 [Source:RGD Symbol;Acc:1560695]	4.16669	4.15379	4.12008	0.136812	0.205814	0.433027	0.564736	-1.00898	-1.03284
TC0100000196.rn.1	NONMMUG003273	Non-coding transcript identified by NONCODE: Linc	4.5599	4.85689	4.63498	0.373845	0.28164	0.707564	0.653799	1.22858	1.05342
TC0100000197.rn.1	NONMMUG003272	Non-coding transcript identified by NONCODE: Sense No Exonic	3.8026	3.62515	3.62484	0.343996	0.357543	0.682168	0.722218	-1.13088	-1.13113
TC0100000198.rn.1	NONMMUG003271	Non-coding transcript identified by NONCODE: Sense No Exonic	3.37698	3.0612	3.14648	0.123887	0.324696	0.410722	0.693985	-1.24468	-1.17325
TC0100000199.rn.1	steeflar	Unannotated AceView Transcript	14.4961	13.8799	14.2931	0.0465236	0.343716	0.233882	0.71043	-1.53284	-1.15105
TC0100000200.rn.1	chafly	Unannotated AceView Transcript	4.05032	3.84701	3.68656	0.187411	0.0897591	0.50834	0.36115	-1.15133	-1.28677
TC0100000201.rn.1	chyfly	Unannotated AceView Transcript	3.79137	3.56138	3.5468	0.00209091	0.00130265	0.0240707	0.0151866	-1.17282	-1.18473
TC0100000202.rn.1	norchaw	Unannotated AceView Transcript	17.537	16.5353	17.4008	0.0370689	0.505961	0.204119	0.823632	-2.00225	-1.09899
TC0100000203.rn.1	Lama2	laminin, alpha 2	4.62183	4.10233	4.0614	0.000159632	9.90979e-05	0.00315425	0.00193483	-1.43346	-1.4747
TC0100000204.rn.1	Laminin_G_2.4	Unannotated AceView Transcript	4.25918	4.26997	4.17821	0.128191	0.243276	0.418552	0.609779	1.00751	-1.05773
TC0100000205.rn.1	LOC361456	similar to ribosomal protein S10	14.1993	13.245	13.1395	0.000256085	0.000112606	0.00455455	0.00213848	-1.93762	-2.08465
TC0100000206.rn.1	L3mbtl3	Protein L3mbtl3; l(3)mbt-like 3 (Drosophila); INVOLVED IN erythrocyte maturation (ortholog) AND granulocyte differentiation (ortholog) AND macrophage differentiation (ortholog) AND FOUND IN nucleus (ortholog) AND INTERACTS WITH 17beta-estradiol AND 2 6-dinitrotoluene AND cadmium dichloride	7.70093	7.19673	7.22572	1.60444e-05	4.06002e-05	0.000520463	0.000945349	-1.41833	-1.39012
TC0100000207.rn.1	bawflaw	Unannotated AceView Transcript	4.11052	4.15068	4.24535	0.72843	0.776951	0.9169	0.946039	1.02823	1.09797
TC0100000208.rn.1	beyflaw	Unannotated AceView Transcript	3.46483	3.41757	3.3305	0.792561	0.40166	0.940732	0.756755	-1.0333	-1.09759
TC0100000209.rn.1	LOC100360791; TCTP.0	tumor protein, translationally-controlled 1 [Source:RGD Symbol;Acc:2321467]; INTERACTS WITH (Z)-3-butylidenephthalide (ortholog) AND 17beta-estradiol (ortholog) AND 5-aza-2'-deoxycytidine (ortholog); Unannotated AceView Transcript	16.2865	14.7567	14.8106	3.68162e-05	2.26172e-05	0.000999223	0.000597014	-2.88744	-2.78158
TC0100000210.rn.1	boyflaw	Unannotated AceView Transcript	17.5801	17.2583	17.7041	0.139125	0.490546	0.435891	0.815075	-1.24991	1.08971
TC0100000211.rn.1			7.38997	6.86564	7.67976	0.163846	0.90508	0.473764	0.986515	-1.43826	1.22247
TC0100000212.rn.1	Tmem200a	transmembrane protein 200A; INTERACTS WITH benzo[a]pyrene AND ketamine AND 17beta-estradiol (ortholog)	3.83092	3.82351	3.94237	0.620461	0.241404	0.867127	0.6079	-1.00515	1.08032
TC0100000213.rn.1	NONMMUG003259	Non-coding transcript identified by NONCODE: Linc	3.40371	3.45838	3.46292	0.576611	0.780923	0.843463	0.946934	1.03862	1.0419
TC0100000214.rn.1	darflaw	Unannotated AceView Transcript	4.73026	4.60924	4.90463	0.811464	0.65324	0.947811	0.898042	-1.0875	1.12847
TC0100000215.rn.1	LOC102550951	uncharacterized LOC102550951	4.13589	4.04585	4.01917	0.561174	0.198417	0.83524	0.554703	-1.0644	-1.08427
TC0100000216.rn.1	LOC102551012	uncharacterized LOC102551012	3.46501	3.5214	3.52194	0.0506808	0.0340225	0.245185	0.192724	1.03986	1.04025
TC0100000217.rn.1	KnowTID_00000906	Non-coding transcript identified by Luo, et al., Non-coding transcript identified by NONCODE: Linc	3.32364	3.30158	3.3804	0.308925	0.0342617	0.650526	0.193799	-1.01541	1.04012
TC0100000218.rn.1			15.9029	15.7333	15.85	0.0857235	0.276796	0.334129	0.64893	-1.12475	-1.03736
TC0100000219.rn.1	LOC100910291	60S ribosomal protein L36a-like	5.02961	4.88004	5.03225	0.0711032	0.169216	0.29973	0.5118	-1.10924	1.00183
TC0100000220.rn.1	deyflaw	Unannotated AceView Transcript	15.2059	14.1443	14.9591	0.0638054	0.590469	0.281245	0.868083	-2.08721	-1.18657
TC0100000221.rn.1	Smlr1	small leucine-rich protein 1	3.92967	3.94086	3.94157	0.278368	0.282143	0.620226	0.654243	1.00779	1.00828
TC0100000222.rn.1	LOC102552668	uncharacterized LOC102552668	4.30644	4.00577	4.21282	0.220919	0.222486	0.55336	0.584924	-1.23172	-1.06704
TC0100000223.rn.1	feyflaw	Unannotated AceView Transcript	3.64035	3.11511	3.01437	0.00631333	0.00313469	0.057725	0.031068	-1.43917	-1.54326
TC0100000224.rn.1	Akap7; jyflaw	A kinase (PRKA) anchor protein 7; Unannotated AceView Transcript; ENCODES a protein that exhibits AMP binding AND protein C-terminus binding AND protein complex scaffold AND INVOLVED IN regulation of protein kinase A signaling AND cellular response to cAMP (ortholog) AND positive regulation of delayed rectifier potassium channel activity (ortholog) AND PARTICIPATES IN protein kinase A (PKA) signa…	6.83209	6.48923	6.49605	0.000855197	0.000592751	0.0117632	0.0079918	-1.26827	-1.26228
TC0100000225.rn.1	jaflaw	Unannotated AceView Transcript	3.20433	3.29131	3.27461	0.217475	0.245143	0.549227	0.611876	1.06214	1.04992
TC0100000226.rn.1	LOC102552962	uncharacterized LOC102552962	3.05093	3.04131	3.07594	0.74148	0.728101	0.922022	0.927345	-1.00669	1.01749
TC0100000227.rn.1	LOC102553168	uncharacterized LOC102553168	3.826	3.81011	3.81553	0.76961	0.722059	0.933072	0.92544	-1.01108	-1.00729
TC0100000228.rn.1	NONMMUG003240	Non-coding transcript identified by NONCODE: Linc, Non-coding transcript identified by Luo, et al.	4.4926	4.46664	4.57602	0.356846	0.0918972	0.694092	0.366105	-1.01816	1.05952
TC0100000229.rn.1	Arg1	arginase 1; ENCODES a protein that exhibits arginase activity AND manganese ion binding AND INVOLVED IN aging AND arginine catabolic process to ornithine AND arginine metabolic process AND PARTICIPATES IN urea cycle pathway AND interleukin-4 signaling pathway AND arginine and proline metabolic pathway AND ASSOCIATED WITH Acute Kidney Injury AND Cholestasis AND Diabetes Mellitus Experimental AND F…	3.90972	3.90972	3.90972	0.65152	0.847694	0.883191	0.970215	-1	-1
TC0100000230.rn.1	NONMMUG003236	Non-coding transcript identified by NONCODE: Linc, Non-coding transcript identified by Luo, et al.	4.47146	4.15404	4.16197	0.0392376	0.0167829	0.211312	0.11648	-1.2461	-1.23927
TC0100000231.rn.1	Enpp3	ectonucleotide pyrophosphatase/phosphodiesterase 3; ENCODES a protein that exhibits nucleoside-triphosphate diphosphatase activity (ortholog) AND INVOLVED IN nucleoside triphosphate catabolic process (ortholog) AND phosphate-containing compound metabolic process (ortholog) AND PARTICIPATES IN monoterpenoid biosynthetic pathway AND niacin metabolic pathway AND pantothenic acid metabolic pathway AN…	4.33777	4.1546	4.15507	0.00622717	0.00496189	0.057174	0.0450939	-1.13538	-1.13501
TC0100000232.rn.1	cherfly	Unannotated AceView Transcript	4.99297	4.86582	4.80911	0.231132	0.0715189	0.565847	0.31436	-1.09213	-1.13592
TC0100000233.rn.1	Enpp1	ectonucleotide pyrophosphatase/phosphodiesterase 1; ENCODES a protein that exhibits ATP binding (ortholog) AND calcium ion binding (ortholog) AND insulin receptor binding (ortholog) AND INVOLVED IN 3'-phosphoadenosine 5'-phosphosulfate metabolic process (ortholog) AND ATP catabolic process (ortholog) AND bone remodeling (ortholog) AND PARTICIPATES IN insulin signaling pathway AND monoterpenoid bi…	8.2943	7.32611	7.49521	8.13529e-07	4.35143e-06	5.33381e-05	0.000164594	-1.95638	-1.74
TC0100000234.rn.1	laflaw	Unannotated AceView Transcript	5.31577	5.39553	5.26481	0.414536	0.199361	0.739658	0.555768	1.05684	-1.03595
TC0100000235.rn.1	LOC102553596	uncharacterized LOC102553596	4.47722	4.68943	4.71369	0.422835	0.539141	0.745993	0.842953	1.15846	1.1781
TC0100000236.rn.1	lyflaw	Unannotated AceView Transcript	3.94129	4.16276	4.28959	0.141978	0.0488732	0.439578	0.247756	1.16592	1.27306
TC0100000237.rn.1	LOC102553457; XLOC_000061	uncharacterized LOC102553457; Chalmel, et. al. Testis-expressed Unannotated Transcripts (TUTs)	4.12382	4.11905	4.18003	0.899295	0.600598	0.977007	0.87341	-1.00331	1.03973
TC0100000238.rn.1	KnowTID_00000900	Non-coding transcript identified by Luo, et al., Non-coding transcript identified by NONCODE: Linc	3.80743	3.81948	3.94366	0.688499	0.103676	0.901198	0.393085	1.00838	1.09903
TC0100000239.rn.1	NCBI_Gene:100862153	PREDICTED: uncharacterized LOC100862153 (LOC100862153), miscRNA.	5.36487	5.74486	5.62535	0.185677	0.203847	0.505773	0.56189	1.30133	1.19787
TC0100000240.rn.1	LOC102553853	uncharacterized LOC102553853	4.16354	4.33667	4.27789	0.131429	0.222211	0.424341	0.584453	1.12751	1.08249
TC0100000241.rn.1	Taar9	trace amine-associated receptor 9; ENCODES a protein that exhibits trace-amine receptor activity (inferred) AND INVOLVED IN G-protein coupled receptor signaling pathway (inferred) AND FOUND IN integral component of membrane (inferred) AND plasma membrane (inferred) AND INTERACTS WITH ammonium chloride AND benzo[a]pyrene (ortholog)	4.23964	4.33607	4.32662	0.127532	0.238263	0.417417	0.604122	1.06913	1.06214
TC0100000242.rn.1	Taar8c	trace amine-associated receptor 8c; ENCODES a protein that exhibits trace-amine receptor activity (inferred) AND INVOLVED IN G-protein coupled receptor signaling pathway (inferred) AND FOUND IN integral component of membrane (inferred) AND plasma membrane (inferred) AND INTERACTS WITH ammonium chloride	3.53773	3.64504	3.75328	0.205556	0.193395	0.534198	0.547596	1.07722	1.16115
TC0100000243.rn.1	LOC100910174	trace amine-associated receptor 8a-like	3.05952	3.28873	3.29584	0.151387	0.0622416	0.454145	0.288852	1.17219	1.17798
TC0100000244.rn.1	KnowTID_00004479	Non-coding transcript identified by Luo, et al., Non-coding transcript identified by NONCODE: Linc	4.32842	4.31509	4.2625	0.931486	0.658714	0.986157	0.900911	-1.00928	-1.04675
TC0100000245.rn.1	Taar7a	trace amine-associated receptor 7a; ENCODES a protein that exhibits trace-amine receptor activity (inferred) AND INVOLVED IN G-protein coupled receptor signaling pathway (inferred) AND FOUND IN integral component of membrane (inferred) AND plasma membrane (inferred)	3.92323	3.58871	3.60205	0.085369	0.0511209	0.33337	0.255019	-1.26095	-1.24935
TC0100000246.rn.1	Taar6	trace amine-associated receptor 6; ENCODES a protein that exhibits trace-amine receptor activity (inferred) AND INVOLVED IN G-protein coupled receptor signaling pathway (inferred) AND FOUND IN integral component of membrane (inferred) AND plasma membrane (inferred) AND INTERACTS WITH ammonium chloride	3.45914	3.47814	3.47853	0.674797	0.790728	0.894833	0.950611	1.01326	1.01354
TC0100000247.rn.1	chorfly	Unannotated AceView Transcript; Chalmel, et. al. AceView Annotation chorfly.aSep08	4.09397	4.04484	4.07624	0.742159	0.468029	0.922367	0.801338	-1.03463	-1.01236
TC0100000248.rn.1	LOC685343	similar to 60S ribosomal protein L29 (P23)	7.16326	6.46978	6.68975	0.00017062	0.00179117	0.00332252	0.019704	-1.61718	-1.38849
TC0100000249.rn.1	Rps12	ribosomal protein S12; ENCODES a protein that exhibits poly(A) RNA binding (ortholog) AND INVOLVED IN translation (inferred) AND FOUND IN cytosolic small ribosomal subunit AND membrane (ortholog) AND INTERACTS WITH 2 6-dinitrotoluene AND 3H-1 2-dithiole-3-thione AND ammonium chloride	9.35853	9.13978	9.22446	0.0111597	0.078982	0.0890526	0.333985	-1.16372	-1.09739
TC0100000250.rn.1	KnowTID_00000899	Non-coding transcript identified by Luo, et al., Non-coding transcript identified by NONCODE: Linc	5.26306	4.78099	4.81297	0.0162284	0.0250015	0.117389	0.155143	-1.39675	-1.36612
TC0100000251.rn.1	NONMMUG003219; KnowTID_00000898	Non-coding transcript identified by NONCODE: Linc; Non-coding transcript identified by Luo, et al., Non-coding transcript identified by NONCODE: Linc	4.1403	4.13023	4.13914	0.668517	0.228516	0.891572	0.592078	-1.00701	-1.00081
TC0100000252.rn.1	NONMMUG003216	Non-coding transcript identified by NONCODE: Linc, Non-coding transcript identified by Luo, et al.	3.19912	3.18879	3.26188	0.483474	0.815059	0.78798	0.959776	-1.00718	1.04447
TC0100000253.rn.1	shafly	Unannotated AceView Transcript	4.24417	4.175	4.24456	0.777423	0.943938	0.935285	0.995043	-1.04912	1.00026
TC0100000254.rn.1	uc029qwe.1	non-coding RNA, oocyte_clustered_small_RNA645, complete sequence.	5.17293	4.20012	4.13965	0.828511	0.417304	0.954567	0.768313	-1.96265	-2.04667
TC0100000255.rn.1	uc029qwd.1	non-coding RNA, oocyte_clustered_small_RNA640, complete sequence.	3.00802	2.94425	3.42645	0.462889	0.535201	0.774317	0.8403	-1.0452	1.33647
TC0100000256.rn.1	NONMMUG003215; KnowTID_00000897	Non-coding transcript identified by NONCODE: Linc; Non-coding transcript identified by Luo, et al., Non-coding transcript identified by NONCODE: Linc, adult male testis cDNA, RIKEN full-length enriched library, clone:4930520K02 product:unclassifiable, full insert sequence.	4.00246	3.79948	3.95596	0.640702	0.43387	0.877258	0.779753	-1.15107	-1.03275
TC0100000257.rn.1	Eya4	EYA transcriptional coactivator and phosphatase 4; ENCODES a protein that exhibits protein tyrosine phosphatase activity (inferred) AND INVOLVED IN inner ear development AND middle ear morphogenesis (ortholog) AND sensory perception of sound (ortholog) AND ASSOCIATED WITH Cardiomyopathy Dilated (ortholog) AND Cardiomyopathy Dilated 1J (ortholog) AND Deafness Autosomal Dominant 10 (ortholog) AND I…	9.43912	10.1227	10.667	0.0002212	2.24353e-06	0.0040738	9.71379e-05	1.6061	2.34231
TC0100000258.rn.1	NONMMUG003214	Non-coding transcript identified by NONCODE: Sense No Exonic	7.25702	7.31536	7.75441	0.344477	0.0147272	0.682514	0.105786	1.04127	1.41166
TC0100000259.rn.1	NONMMUG003213	Non-coding transcript identified by NONCODE: Sense No Exonic	7.09359	6.53546	7.41847	0.240418	0.513251	0.576545	0.827689	-1.47236	1.25256
TC0100000260.rn.1	LOC100910412	ectonucleotide pyrophosphatase/phosphodiesterase family member 3-like	4.0923	4.06684	4.0837	0.0856973	0.456796	0.334088	0.79429	-1.0178	-1.00598
TC0100000261.rn.1	Taar8b	trace amine-associated receptor 8b; ENCODES a protein that exhibits trace-amine receptor activity (inferred) AND INVOLVED IN G-protein coupled receptor signaling pathway (inferred) AND FOUND IN integral component of membrane (inferred) AND plasma membrane (inferred); Chalmel, et. al. AceView Annotation Taar8b.aSep08	4.24452	4.32272	4.18172	0.232364	0.692616	0.567188	0.913554	1.0557	-1.04449
TC0100000262.rn.1	NONMMUG003210	Non-coding transcript identified by NONCODE: Linc, Non-coding transcript identified by Luo, et al.	4.41348	4.34769	4.41326	0.484922	0.768548	0.788923	0.942839	-1.04665	-1.00015
TC0100000263.rn.1	Tcf21	transcription factor 21; ENCODES a protein that exhibits androgen receptor binding (ortholog) AND bHLH transcription factor binding (ortholog) AND E-box binding (ortholog) AND INVOLVED IN embryonic digestive tract morphogenesis AND gland development AND Sertoli cell differentiation AND FOUND IN nucleus (ortholog) AND INTERACTS WITH ammonium chloride AND corticosterone AND diethylstilbestrol; tran…	3.94784	3.91562	3.99297	0.238997	0.496256	0.575242	0.818241	-1.02258	1.03177
TC0100000264.rn.1	Tbpl1	TBP-like 1; ENCODES a protein that exhibits DNA binding (inferred) AND INVOLVED IN acrosome assembly (ortholog) AND dTTP biosynthetic process (ortholog) AND spermatid nucleus differentiation (ortholog) AND PARTICIPATES IN Huntington disease pathway AND FOUND IN cytoplasm (ortholog) AND nucleus (ortholog) AND transcription factor TFIIA complex (ortholog) AND INTERACTS WITH PhIP AND 17alpha-ethynyl…	6.68504	6.73371	6.73371	0.527381	0.159842	0.815323	0.496967	1.03431	1.03431
TC0100000265.rn.1			6.74566	6.40567	6.66046	0.00169775	0.107022	0.0204186	0.399414	-1.26575	-1.06084
TC0100000266.rn.1	ENSMUSG00000080607	predicted gene, 23839	3.41268	3.18202	3.30408	0.0202979	0.126515	0.137606	0.439367	-1.17337	-1.07818
TC0100000267.rn.1	LOC102556313	uncharacterized LOC102556313	3.9507	3.91766	4.00862	0.679101	0.59801	0.896689	0.872134	-1.02316	1.04096
TC0100000268.rn.1	LOC102556430	uncharacterized LOC102556430	5.03402	5.08459	5.06909	0.157313	0.956648	0.464112	0.9986	1.03568	1.02461
TC0100000269.rn.1	shufly	Unannotated AceView Transcript	3.47549	3.47541	3.45731	0.339086	0.974266	0.677703	1	-1.00006	-1.01268
TC0100000270.rn.1	LOC102546707	uncharacterized LOC102546707	4.45472	4.4385	4.41642	0.799608	0.788551	0.94307	0.949911	-1.01131	-1.0269
TC0100000271.rn.1	LOC102546788	uncharacterized LOC102546788	3.40389	3.9763	3.85044	0.00475987	0.0735261	0.0461845	0.319733	1.48701	1.36278
TC0100000272.rn.1	LOC102546868; shofly	uncharacterized LOC102546868; Unannotated AceView Transcript	3.9094	3.80508	3.94694	0.287512	0.852988	0.629595	0.971112	-1.07499	1.02636
TC0100000273.rn.1	LOC102546955	uncharacterized LOC102546955	5.80378	5.71463	5.93478	0.320782	0.894548	0.662326	0.983558	-1.06374	1.09505
TC0100000274.rn.1	LOC367485; LOC501467	similar to spermatogenesis associated glutamate (E)-rich protein 4d [Source:RGD Symbol;Acc:1588462]; similar to spermatogenesis associated glutamate (E)-rich protein 4d	6.94099	6.81755	7.24378	0.658433	0.0663863	0.886649	0.300372	-1.08933	1.23353
TC0100000275.rn.1	LOC102549278	zinc finger CCCH-type antiviral protein 1-like	5.44006	5.34576	5.20894	0.0267731	0.00870822	0.166061	0.0704884	-1.06754	-1.17374
TC0100000276.rn.1	LOC292178	hypothetical LOC292178	12.8813	12.9037	13.0104	0.757841	0.133118	0.928316	0.451856	1.01566	1.09362
TC0100000277.rn.1	Clvs2	clavesin 2; ENCODES a protein that exhibits phosphatidylinositol-3 5-bisphosphate binding (ortholog) AND INVOLVED IN lysosome organization AND FOUND IN clathrin-coated vesicle AND trans-Golgi network AND endosome (ortholog) AND INTERACTS WITH amiodarone (ortholog) AND dibutyl phthalate (ortholog) AND pirinixic acid (ortholog)	3.50291	3.50079	3.4975	0.196066	0.574735	0.52044	0.860571	-1.00147	-1.00376
TC0100000278.rn.1	NONMMUG003356	Non-coding transcript identified by NONCODE: Sense No Exonic	3.43159	3.59764	3.66978	0.359927	0.490722	0.696448	0.81513	1.12198	1.17951
TC0100000279.rn.1	NONMMUG003355	Non-coding transcript identified by NONCODE: Sense No Exonic	3.11575	3.4407	3.46211	0.02884	0.0287536	0.174649	0.171798	1.25263	1.27135
TC0100000280.rn.1	KnowTID_00000914	Non-coding transcript identified by Luo, et al., Non-coding transcript identified by NONCODE: Linc	3.94587	3.98076	3.73561	0.689852	0.16058	0.90182	0.498205	1.02448	-1.1569
TC0100000281.rn.1	NONMMUG003352	Non-coding transcript identified by NONCODE: Antisense	4.38457	4.61873	4.31933	0.0992038	0.553896	0.363265	0.851341	1.17622	-1.04626
TC0100000282.rn.1	NONMMUG003351	Non-coding transcript identified by NONCODE: Antisense	3.43901	3.77029	3.64959	0.0198835	0.121648	0.135661	0.429548	1.25813	1.15715
TC0100000283.rn.1	voyflaw	Unannotated AceView Transcript	4.24981	4.1065	4.26949	0.0308725	0.263183	0.18279	0.633831	-1.10444	1.01373
TC0100000284.rn.1	LOC102547351	uncharacterized LOC102547351	3.40389	3.9763	3.85044	0.00475987	0.0735261	0.0461845	0.319733	1.48701	1.36278
TC0100000285.rn.1	ryzee	Unannotated AceView Transcript	15.7533	15.1358	15.8163	0.127902	0.94865	0.417934	0.996353	-1.53419	1.04463
TC0100000286.rn.1			16.7427	15.7583	16.6362	0.0234263	0.494897	0.151666	0.817811	-1.97838	-1.07655
TC0100000287.rn.1	NONMMUG003340	Non-coding transcript identified by NONCODE: Sense No Exonic	3.74545	3.67576	3.84916	0.68965	0.287398	0.901659	0.659226	-1.04949	1.07453
TC0100000288.rn.1	NONMMUG003339	Non-coding transcript identified by NONCODE: Sense No Exonic	3.59128	3.38311	3.37532	0.0566478	0.0746112	0.262309	0.322637	-1.15522	-1.16147
TC0100000289.rn.1	NONMMUG003338	Non-coding transcript identified by NONCODE: Sense No Exonic	3.78659	3.84973	4.0465	0.952286	0.033081	0.992089	0.189134	1.04473	1.1974
TC0100000290.rn.1	Nkain2; chuflaw; LOC102551716; sharfly	Na+/K+ transporting ATPase interacting 2 [Source:RGD Symbol;Acc:2323702]; Unannotated AceView Transcript; INTERACTS WITH all-trans-retinoic acid (ortholog) AND benzo[a]pyrene (ortholog) AND cyclosporin A (ortholog)	3.98995	3.99043	3.95747	0.385938	0.38646	0.717493	0.745125	1.00033	-1.02277
TC0100000291.rn.1	NONMMUG003337	Non-coding transcript identified by NONCODE: Sense No Exonic	4.36696	4.16971	4.06554	0.0377624	0.0260505	0.206189	0.160022	-1.14651	-1.23236
TC0100000292.rn.1	LOC100911715	40S ribosomal protein S27-like	5.87509	5.87268	5.88348	0.946806	0.691055	0.990271	0.91284	-1.00167	1.00583
TC0100000293.rn.1	NONMMUG003334	Non-coding transcript identified by NONCODE: Sense No Exonic	3.17783	3.17811	3.16127	0.464959	0.272327	0.77566	0.643979	1.0002	-1.01154
TC0100000294.rn.1	Rnf217	ring finger protein 217; ENCODES a protein that exhibits zinc ion binding (inferred) AND INTERACTS WITH dibutyl phthalate AND nickel dichloride AND (-)-epigallocatechin 3-gallate (ortholog)	7.42452	8.02103	7.93379	0.00171784	0.00127725	0.0205991	0.014964	1.51205	1.42332
TC0100000295.rn.1	NONMMUG003326	Non-coding transcript identified by NONCODE: Linc	7.29704	7.45999	7.46667	0.177313	0.037037	0.493037	0.204713	1.11958	1.12477
TC0100000296.rn.1	KnowTID_00000913	Non-coding transcript identified by Luo, et al., Non-coding transcript identified by NONCODE: Linc	7.72558	8.01135	8.04736	0.0569048	0.0131845	0.262951	0.0971581	1.21906	1.24987
TC0100000297.rn.1	KnowTID_00000912	Non-coding transcript identified by Luo, et al., Non-coding transcript identified by NONCODE: Linc	3.91259	3.85428	3.75643	0.931334	0.339281	0.986117	0.706754	-1.04124	-1.11432
TC0100000298.rn.1	Tpd52l1	tumor protein D52-like 1; ENCODES a protein that exhibits identical protein binding (ortholog) AND protein heterodimerization activity (ortholog) AND protein homodimerization activity (ortholog) AND INVOLVED IN G2/M transition of mitotic cell cycle (ortholog) AND positive regulation of apoptotic signaling pathway (ortholog) AND positive regulation of JNK cascade (ortholog) AND FOUND IN cytoplasm …	5.09025	5.11001	5.08202	0.239248	0.556902	0.57544	0.852731	1.01379	-1.00572
TC0100000299.rn.1	NONMMUG003323	Non-coding transcript identified by NONCODE: Sense No Exonic	3.67012	4.14515	3.74348	0.00771174	0.198818	0.0670719	0.555187	1.38995	1.05216
TC0100000300.rn.1			3.64741	3.61877	3.64857	0.873453	0.481384	0.969075	0.810176	-1.02005	1.0008
TC0100000302.rn.1	Hey2	hes-related family bHLH transcription factor with YRPW motif 2; ENCODES a protein that exhibits DNA binding (ortholog) AND histone deacetylase binding (ortholog) AND microsatellite binding (ortholog) AND INVOLVED IN heart development AND Notch signaling pathway AND anterior/posterior axis specification (ortholog) AND PARTICIPATES IN Notch signaling pathway AND Notch signaling pathway AND FOUND IN…	4.9058	5.61396	6.37054	2.34803e-05	1.72077e-08	0.000702507	2.37874e-06	1.63372	2.76013
TC0100000303.rn.1	Ncoa7; NCOA7	nuclear receptor coactivator 7; Protein Ncoa7; Similar to nuclear receptor coactivator 7 (Predicted), isoform CRA_a; ENCODES a protein that exhibits ligand-dependent nuclear receptor transcription coactivator activity (ortholog) AND nuclear hormone receptor binding (ortholog) AND INVOLVED IN positive regulation of transcription from RNA polymerase II promoter (ortholog) AND FOUND IN intracellular…	6.4226	6.55551	6.46569	0.018061	0.17755	0.127041	0.524294	1.09651	1.03032
TC0100000304.rn.1			4.03685	4.04875	4.04078	0.840001	0.487684	0.957921	0.813934	1.00829	1.00273
TC0100000305.rn.1	Hint3	histidine triad nucleotide binding protein 3; ENCODES a protein that exhibits catalytic activity (inferred) AND hydrolase activity (inferred) AND nucleotide binding (inferred) AND INVOLVED IN metabolic process (inferred) AND FOUND IN cytoplasm (ortholog) AND extracellular vesicular exosome (ortholog) AND mitochondrion (ortholog) AND INTERACTS WITH ammonium chloride AND C60 fullerene AND (-)-demec…	7.17757	7.84589	7.73371	1.26676e-05	4.61862e-05	0.000433216	0.00105388	1.58923	1.47033
TC0100000306.rn.1	Trmt11	tRNA methyltransferase 11 homolog; ENCODES a protein that exhibits methyltransferase activity (inferred) AND nucleic acid binding (inferred) AND tRNA binding (inferred) AND INVOLVED IN methylation (inferred) AND tRNA processing (inferred) AND INTERACTS WITH 2 6-dinitrotoluene AND thioacetamide AND 2 3 7 8-tetrachlorodibenzodioxine (ortholog); tRNA methyltransferase 11 homolog (S. cerevisiae)	6.51877	6.38628	6.38341	0.0179077	0.0147645	0.126148	0.105977	-1.09618	-1.09837
TC0100000307.rn.1	KnowTID_00000910	Non-coding transcript identified by Luo, et al., Non-coding transcript identified by NONCODE: Linc	4.0336	3.99336	3.97029	0.460921	0.644536	0.773109	0.893806	-1.02828	-1.04486
TC0100000308.rn.1	ENSRNOG00000014517	Uncharacterized protein [Source:UniProtKB/TrEMBL;Acc:F1M4L9]	7.41761	7.40449	7.23329	0.820644	0.633343	0.951571	0.888863	-1.00914	-1.13628
TC0100000309.rn.1	Cenpw	centromere protein W; ENCODES a protein that exhibits DNA binding (inferred) AND protein heterodimerization activity (inferred) AND INVOLVED IN chromosome organization (ortholog) AND chromosome segregation (ortholog) AND kinetochore assembly (ortholog) AND FOUND IN chromosome centromeric region (ortholog) AND kinetochore (ortholog) AND INTERACTS WITH 17beta-estradiol (ortholog) AND aflatoxin B1 (…	9.84767	9.69842	9.71223	0.789564	0.668077	0.939917	0.904421	-1.10899	-1.09842
TC0100000310.rn.1	sherfly	Unannotated AceView Transcript	6.88458	6.97954	7.02945	0.576985	0.352404	0.843559	0.718012	1.06804	1.10563
TC0100000311.rn.1	Rspo3	R-spondin 3; ENCODES a protein that exhibits frizzled binding (ortholog) AND heparin binding (ortholog) AND receptor binding (ortholog) AND INVOLVED IN branching involved in labyrinthine layer morphogenesis (ortholog) AND canonical Wnt signaling pathway (ortholog) AND PARTICIPATES IN Wnt signaling canonical pathway AND FOUND IN extracellular region (ortholog) AND INTERACTS WITH lead diacetate AND…	3.92529	3.93405	3.94752	0.309932	0.515646	0.651407	0.829018	1.00609	1.01553
TC0100000312.rn.1	gleyflaw	Unannotated AceView Transcript	4.03309	3.95831	3.92568	0.444994	0.634202	0.761673	0.889165	-1.0532	-1.07729
TC0100000313.rn.1	Rnf146	ring finger protein 146; ENCODES a protein that exhibits poly-ADP-D-ribose binding (ortholog) AND ubiquitin-protein transferase activity (ortholog) AND INVOLVED IN positive regulation of canonical Wnt signaling pathway (ortholog) AND protein autoubiquitination (ortholog) AND protein K48-linked ubiquitination (ortholog) AND FOUND IN cytosol (ortholog) AND INTERACTS WITH 2-methoxyethanol AND indole…	6.26629	6.36337	6.42291	0.0290448	0.0027838	0.175492	0.0281662	1.0696	1.11467
TC0100000314.rn.1	NONMMUG003296	Non-coding transcript identified by NONCODE: Antisense	5.10807	6.07124	6.64356	0.0233593	0.00121705	0.151379	0.0144083	1.94959	2.89887
TC0100000315.rn.1	LOC365077	similar to ADP-ribosylation factor 1	6.07629	6.51982	6.54739	0.0280298	0.00812393	0.171355	0.066643	1.35993	1.38617
TC0100000316.rn.1	ENSMUSG00000056316	predicted gene 9996	3.52269	3.56966	3.6584	0.325954	0.0247603	0.667122	0.154077	1.03309	1.09863
TC0100000317.rn.1	ENSMUSG00000081729	heat shock protein 9, pseudogene 1	7.72631	7.87045	7.48684	0.362617	0.0605511	0.698496	0.284052	1.10507	-1.18056
TC0100000318.rn.1	LOC100912599	INVOLVED IN cardiovascular system development (ortholog) AND fatty acid metabolic process (ortholog) AND mitochondrion morphogenesis (ortholog) AND ASSOCIATED WITH Mitochondrial complex I deficiency (ortholog) AND FOUND IN mitochondrial respiratory chain complex I (ortholog) AND mitochondrion (ortholog) AND INTERACTS WITH ammonium chloride AND dibutyl phthalate AND 2 3 7 8-tetrachlorodibenzodioxi…	9.47612	9.26942	9.29795	0.819356	0.335567	0.950837	0.703423	-1.15405	-1.13145
TC0100000319.rn.1	RGD1311933	similar to RIKEN cDNA 2310057J18; FOUND IN extracellular vesicular exosome (ortholog) AND INTERACTS WITH (-)-demecolcine (ortholog) AND arsenic atom (ortholog) AND formaldehyde (ortholog)	4.56549	4.56565	4.57239	0.514795	0.42006	0.807002	0.770668	1.00011	1.0048
TC0100000320.rn.1	skeeflaw	Unannotated AceView Transcript	4.20387	4.24896	4.15309	0.923492	0.840336	0.983874	0.967556	1.03175	-1.03582
TC0100000321.rn.1			3.84766	3.81554	3.77918	0.436475	0.325319	0.755899	0.694372	-1.02252	-1.04861
TC0100000322.rn.1	ENSMUSG00000088093	predicted gene, 22811	4.71025	4.75526	4.87585	0.966272	0.0377387	0.996339	0.207227	1.03169	1.12164
TC0100000323.rn.1	Zfp72; LOC100911237	zinc finger protein 72; zinc finger protein 420-like	4.61547	4.67318	4.49164	0.471626	0.834688	0.780338	0.965676	1.04081	-1.08963
TC0100000324.rn.1	LOC689660	INTERACTS WITH 17beta-estradiol (ortholog) AND 2 3 7 8-tetrachlorodibenzodioxine (ortholog) AND 5-azacytidine (ortholog)	4.00053	3.93515	4.05196	0.278072	0.974804	0.619836	1	-1.04636	1.03629
TC0100000325.rn.1	sluflaw	Unannotated AceView Transcript	3.45918	3.51555	3.60664	0.89817	0.217491	0.976661	0.579074	1.03985	1.10762
TC0100000326.rn.1	NONMMUG011408	Non-coding transcript identified by NONCODE: Linc	3.6526	3.74022	3.60932	0.223713	0.77129	0.556852	0.943936	1.06262	-1.03045
TC0100000327.rn.1	Lrrc14b	leucine rich repeat containing 14B	4.15873	4.18791	4.16039	0.199034	0.280143	0.524756	0.652137	1.02044	1.00115
TC0100000328.rn.1	Sdha	succinate dehydrogenase complex, subunit A, flavoprotein (Fp); ENCODES a protein that exhibits succinate dehydrogenase (ubiquinone) activity AND succinate dehydrogenase activity (ortholog) AND INVOLVED IN respiratory electron transport chain AND succinate metabolic process AND nervous system development (ortholog) AND PARTICIPATES IN citric acid cycle pathway AND electron transport chain pathway …	10.0707	9.99452	9.96407	0.119694	0.0174455	0.403247	0.11989	-1.05419	-1.07668
TC0100000329.rn.1	Pdcd6	programmed cell death 6; ENCODES a protein that exhibits binding bridging (ortholog) AND calcium ion binding (ortholog) AND calcium-dependent protein binding (ortholog) AND INVOLVED IN activation of cysteine-type endopeptidase activity involved in apoptotic process (ortholog) AND apoptotic process (ortholog) AND cellular response to heat (ortholog) AND FOUND IN cytoplasm (ortholog) AND cytoplasmi…	11.3797	11.3594	11.1198	0.694529	0.0124405	0.903839	0.0930802	-1.01423	-1.19743
TC0100000330.rn.1	Ahrr	aryl-hydrocarbon receptor repressor; ENCODES a protein that exhibits DNA binding (inferred) AND protein dimerization activity (inferred) AND signal transducer activity (inferred) AND INVOLVED IN negative regulation of transcription from RNA polymerase II promoter (ortholog) AND negative regulation of transcription DNA-templated (ortholog) AND positive regulation of protein sumoylation (ortholog) …	7.15266	7.09171	7.10643	0.0900237	0.617456	0.343697	0.881868	-1.04315	-1.03256
TC0100000331.rn.1	Exoc3	exocyst complex component 3; INVOLVED IN exocytosis (inferred) AND protein transport (inferred) AND PARTICIPATES IN E-cadherin signaling pathway AND insulin signaling pathway AND FOUND IN exocyst (inferred) AND INTERACTS WITH 2 3 7 8-tetrachlorodibenzodioxine AND 2 4-dinitrotoluene AND 3 3' 4 4' 5-pentachlorobiphenyl; exocyst complex component 3 (Exoc3), mRNA.	6.78482	7.06789	7.00037	7.84746e-05	0.000626816	0.0018062	0.00836751	1.21678	1.16115
TC0100000332.rn.1	NONMMUG011393	Non-coding transcript identified by NONCODE: Antisense	3.97499	3.95273	3.90871	0.984377	0.58472	1	0.865625	-1.01555	-1.04701
TC0100000333.rn.1	Cep72	centrosomal protein 72; ENCODES a protein that exhibits identical protein binding (ortholog) AND INVOLVED IN gamma-tubulin complex localization (ortholog) AND spindle organization (ortholog) AND FOUND IN centrosome (ortholog) AND INTERACTS WITH 2 3 7 8-tetrachlorodibenzodioxine (ortholog) AND arsenic atom (ortholog) AND benzo[a]pyrene (ortholog); PREDICTED: centrosomal protein 72kDa (Cep72), mRNA.	5.42878	5.42878	5.42924	0.609196	0.644146	0.860854	0.893645	-1	1.00032
TC0100000334.rn.1	NONMMUG011390; ENSMUSG00000085881	Non-coding transcript identified by NONCODE: Linc; predicted gene 15912, Non-coding transcript identified by NONCODE: Linc, putative novel transcript	4.49007	4.5267	4.4826	0.586307	0.584876	0.848924	0.865759	1.02571	-1.00519
TC0100000335.rn.1	Trip13	thyroid hormone receptor interactor 13; ENCODES a protein that exhibits identical protein binding (ortholog) AND INVOLVED IN double-strand break repair (ortholog) AND female meiosis I (ortholog) AND male meiosis I (ortholog) AND FOUND IN male germ cell nucleus (ortholog) AND INTERACTS WITH 3 3' 4 4' 5-pentachlorobiphenyl AND aflatoxin B1 AND diethyl maleate; thyroid hormone receptor interactor 13…	7.76279	7.60981	7.25004	0.0362681	1.09435e-05	0.201287	0.000338139	-1.11186	-1.42677
TC0100000336.rn.1	Nkd2	naked cuticle homolog 2 (Drosophila); ENCODES a protein that exhibits growth factor binding (ortholog) AND ubiquitin protein ligase binding (ortholog) AND INVOLVED IN Golgi vesicle fusion to target membrane (ortholog) AND negative regulation of canonical Wnt signaling pathway (ortholog) AND positive regulation of establishment of protein localization to plasma membrane (ortholog) AND PARTICIPATES…	5.33269	5.33269	5.33269	0.565204	0.360977	0.83738	0.724656	-1	-1
TC0100000337.rn.1	blafly	Unannotated AceView Transcript	4.17223	4.04497	4.09272	0.0796043	0.219312	0.320443	0.581136	-1.09221	-1.05665
TC0100000338.rn.1	Slc6a19	solute carrier family 6 (neutral amino acid transporter), member 19; ENCODES a protein that exhibits neutral amino acid transmembrane transporter activity (ortholog) AND INVOLVED IN response to nutrient AND amino acid transmembrane transport (ortholog) AND neutral amino acid transport (ortholog) AND ASSOCIATED WITH Hypertension AND Hartnup Disease (ortholog) AND HYPERGLYCINURIA (ortholog) AND FOU…	3.89558	3.89571	3.89571	0.523716	0.873179	0.81332	0.977072	1.00009	1.00009
TC0100000339.rn.1	snoyflaw	Unannotated AceView Transcript	4.17089	4.17525	4.12359	0.163928	0.0704845	0.47391	0.311364	1.00302	-1.03333
TC0100000340.rn.1	Slc6a18	solute carrier family 6 (neutral amino acid transporter), member 18; ENCODES a protein that exhibits neurotransmitter:sodium symporter activity (inferred) AND INVOLVED IN hyperosmotic response AND response to osmotic stress AND amino acid transmembrane transport (ortholog) AND FOUND IN brush border membrane (ortholog) AND plasma membrane (ortholog) AND INTERACTS WITH ammonium chloride AND C60 ful…	3.81941	3.82736	3.81941	0.810759	0.7945	0.947635	0.951962	1.00553	-1
TC0100000341.rn.1	LOC102548924	uncharacterized LOC102548924	4.38489	4.46543	4.29749	0.416886	0.500836	0.741532	0.820703	1.05741	-1.06245
TC0100000342.rn.1	LOC102552526	uncharacterized LOC102552526	4.87171	4.8525	4.87882	0.80195	0.835328	0.943983	0.965887	-1.01341	1.00494
TC0100000343.rn.1	LOC102549113	uncharacterized LOC102549113	3.24747	3.2724	3.29029	0.601366	0.144686	0.856825	0.471989	1.01743	1.03012
TC0100000344.rn.1	glofee	Unannotated AceView Transcript	4.52311	4.51573	4.51584	0.713255	0.969926	0.911103	1	-1.00513	-1.00505
TC0100000345.rn.1	MGI:5012523	PREDICTED: predicted gene, 20338 (Gm20338), miscRNA.	3.9245	4.17209	3.84366	0.596924	0.495736	0.85461	0.818179	1.18722	-1.05763
TC0100000346.rn.1	LOC679739	NADH dehydrogenase (ubiquinone) Fe-S protein 6; INTERACTS WITH copper(2+) sulfate (ortholog) AND ochratoxin A (ortholog) AND paracetamol (ortholog); PREDICTED: NADH dehydrogenase (ubiquinone) Fe-S protein 6 (LOC679739), mRNA.; Chalmel, et. al. AceView Annotation LOC679739.bSep08	8.97447	8.84877	8.68189	0.775964	0.10114	0.934786	0.387505	-1.09104	-1.22483
TC0100000347.rn.1	LOC102553170	uncharacterized LOC102553170	4.65466	4.64958	4.62183	0.224855	0.188064	0.558401	0.540053	-1.00353	-1.02302
TC0100000348.rn.1	seefer	Unannotated AceView Transcript	3.26809	3.2841	3.21411	0.706035	0.650944	0.908604	0.896812	1.01116	-1.03812
TC0100000349.rn.1	LOC102553291	uncharacterized LOC102553291	3.78939	3.78814	3.79115	0.614997	0.439606	0.864236	0.783451	-1.00087	1.00122
TC0100000350.rn.1	KnowTID_00002139; NONMMUG011382	Non-coding transcript identified by Luo, et al., Non-coding transcript identified by NONCODE: Linc; Non-coding transcript identified by NONCODE: Linc	4.69505	4.53645	4.60263	0.16251	0.637377	0.471809	0.890666	-1.1162	-1.06615
TC0100000351.rn.1	NONMMUG011381	Non-coding transcript identified by NONCODE: Linc	3.68334	3.72835	3.68299	0.465715	0.857345	0.776195	0.972684	1.03169	-1.00025
TC0100000352.rn.1	glarfee	Unannotated AceView Transcript	5.18483	5.96836	5.94061	0.000272604	0.000265811	0.00478863	0.00422024	1.72133	1.68854
TC0100000353.rn.1	KnowTID_00002137	Non-coding transcript identified by Luo, et al., Non-coding transcript identified by NONCODE: Linc	3.5935	3.20377	3.39561	0.135624	0.657192	0.43112	0.900072	-1.31015	-1.14702
TC0100000354.rn.1	glawfee; LOC102553364	Unannotated AceView Transcript; uncharacterized LOC102553364; Chalmel, et. al. AceView Annotation glawfee.aSep08	4.31488	4.29699	4.31488	0.960806	0.625864	0.995046	0.885599	-1.01248	-1
TC0100000355.rn.1	gleefee	Unannotated AceView Transcript; Chalmel, et. al. AceView Annotation gleefee.aSep08	3.67263	3.65826	3.70063	0.929491	0.883541	0.985674	0.980645	-1.01001	1.0196
TC0100000356.rn.1	LOC364658	similar to ribosomal protein L10a	3.53254	3.41722	3.54787	0.141521	0.331562	0.438891	0.699693	-1.08321	1.01069
TC0100000357.rn.1	Irx1	iroquois homeobox 1; ENCODES a protein that exhibits sequence-specific DNA binding (inferred) AND sequence-specific DNA binding transcription factor activity (inferred) AND INVOLVED IN proximal/distal pattern formation involved in metanephric nephron development (inferred) AND regulation of transcription DNA-templated (inferred) AND specification of loop of Henle identity (inferred) AND FOUND IN …	3.67183	3.68937	3.68167	0.408292	0.956473	0.734955	0.998588	1.01223	1.00684
TC0100000358.rn.1	LOC679738	similar to DNMT1 associated protein-1	3.32287	3.3019	3.31466	0.517523	0.879832	0.809001	0.979813	-1.01464	-1.00571
TC0100000359.rn.1	NONMMUG011368	Non-coding transcript identified by NONCODE: Linc	3.69608	3.61761	3.75107	0.391685	0.862305	0.722298	0.973927	-1.0559	1.03885
TC0100000360.rn.1	XLOC_018766	Chalmel, et. al. Testis-expressed Unannotated Transcripts (TUTs)	3.71091	3.69062	3.70624	0.799782	0.920225	0.94314	0.989376	-1.01416	-1.00324
TC0100000361.rn.1	LOC102553688	uncharacterized LOC102553688	3.83011	4.14268	3.9047	0.185734	0.84211	0.505846	0.968073	1.24191	1.05306
TC0100000362.rn.1	Adamts16	Protein Adamts16; ADAM metallopeptidase with thrombospondin type 1 motif, 16; ENCODES a protein that exhibits metalloendopeptidase activity (inferred) AND zinc ion binding (inferred) AND INVOLVED IN branching involved in ureteric bud morphogenesis (ortholog) AND ASSOCIATED WITH decreased systemic arterial blood pressure AND FOUND IN proteinaceous extracellular matrix (inferred) AND INTERACTS WITH…	3.92774	3.92774	3.92774	0.767019	0.683209	0.932328	0.910619	-1	-1
TC0100000363.rn.1	KnowTID_00002134	Non-coding transcript identified by Luo, et al., Non-coding transcript identified by NONCODE: Linc	3.6953	3.71849	3.76468	0.419008	0.32054	0.743188	0.69025	1.01621	1.04926
TC0100000364.rn.1	Ice1	interactor of little elongation complex ELL subunit 1; INTERACTS WITH 2 3 7 8-tetrachlorodibenzodioxine (ortholog) AND all-trans-retinoic acid (ortholog) AND coumestrol (ortholog); interactor of little elongator complex ELL subunit 1	7.87814	7.87632	7.88645	0.711939	0.466595	0.911103	0.800604	-1.00127	1.00578
TC0100000365.rn.1	wufer	Unannotated AceView Transcript	6.13327	6.33481	6.08521	0.989529	0.574445	1	0.860405	1.14993	-1.03387
TC0100000366.rn.1	NONMMUG011360	Non-coding transcript identified by NONCODE: Linc	4.34202	4.24982	4.46486	0.753166	0.492632	0.926285	0.816482	-1.066	1.08888
TC0100000367.rn.1	LOC679881; 2-oxoacid_dh.0; E3_binding.0	similar to dihydrolipoamide S-acetyltransferase (E2 component of pyruvate dehydrogenase complex) [Source:RGD Symbol;Acc:1583609]; Unannotated AceView Transcript; similar to dihydrolipoamide S-acetyltransferase (E2 component of pyruvate dehydrogenase complex)	8.7668	8.51955	8.44675	0.0303616	0.0188249	0.180773	0.126743	-1.18695	-1.24838
TC0100000368.rn.1	LOC102554378	uncharacterized LOC102554378	3.79998	3.81782	3.79998	0.282568	0.763405	0.62426	0.94089	1.01245	-1
TC0100000369.rn.1	ENSMUSG00000097033	predicted gene, 26819, Non-coding transcript identified by NONCODE: Antisense	4.19869	4.31268	4.19665	0.21602	0.911509	0.547643	0.987833	1.08222	-1.00141
TC0100000370.rn.1	KnowTID_00002131; NONMMUG011351	Non-coding transcript identified by Luo, et al.; Non-coding transcript identified by NONCODE: Linc	3.8765	3.98533	3.93908	0.0813919	0.198814	0.324578	0.555187	1.07835	1.04433
TC0100000371.rn.1	LOC102554738	uncharacterized LOC102554738	4.01129	3.66114	3.7012	0.0262988	0.0259605	0.164095	0.159555	-1.27469	-1.23979
TC0100000372.rn.1			4.0513	4.07762	4.12949	0.751598	0.18153	0.925558	0.530252	1.01841	1.05569
TC0100000373.rn.1	Ube2ql1	ubiquitin-conjugating enzyme E2Q family-like 1; ENCODES a protein that exhibits acid-amino acid ligase activity (inferred) AND INVOLVED IN metabolic process (inferred) AND PARTICIPATES IN ubiquitin/proteasome degradation pathway AND INTERACTS WITH 17beta-estradiol (ortholog) AND all-trans-retinoic acid (ortholog) AND coumestrol (ortholog)	4.03631	4.22153	4.08805	0.0397699	0.216773	0.213127	0.577944	1.13699	1.03651
TC0100000374.rn.1	NONMMUG011346	Non-coding transcript identified by NONCODE: Linc	3.30285	3.30185	3.39628	0.225137	0.229405	0.558786	0.593127	-1.0007	1.06691
TC0100000375.rn.1	NONMMUG011342	Non-coding transcript identified by NONCODE: Antisense	4.37106	4.35112	4.31392	0.991273	0.618227	1	0.882267	-1.01392	-1.0404
TC0100000376.rn.1	Srd5a1	steroid-5-alpha-reductase, alpha polypeptide 1 (3-oxo-5 alpha-steroid delta 4-dehydrogenase alpha 1); ENCODES a protein that exhibits 3-oxo-5-alpha-steroid 4-dehydrogenase activity AND amide binding AND NADPH binding AND INVOLVED IN androgen biosynthetic process AND androgen metabolic process AND bone development AND PARTICIPATES IN testosterone biosynthetic pathway AND steroid hormone biosynthet…	7.80057	7.84835	7.67779	0.195762	0.226782	0.520004	0.589959	1.03367	-1.08883
TC0100000377.rn.1	MGI:2685376; ENSMUSG00000051805	RIKEN cDNA A530095I07 gene; RIKEN cDNA A530095I07 gene, Non-coding transcript identified by NONCODE: Linc, novel transcript, antisense to Nsun2, SubName: Full=Uncharacterized protein;	3.60562	3.37404	3.28103	0.0571605	0.00710535	0.263624	0.0598052	-1.17412	-1.25231
TC0100000378.rn.1	Papd7	PAP associated domain containing 7; ENCODES a protein that exhibits nucleotidyltransferase activity (inferred) AND INVOLVED IN response to drug (ortholog) AND FOUND IN nucleus (ortholog) AND INTERACTS WITH 2 3 7 8-tetrachlorodibenzodioxine AND 3H-1 2-dithiole-3-thione AND cadmium dichloride; PAP associated domain containing 7 (Papd7), mRNA.	7.90674	8.21401	8.05538	0.0237081	0.539851	0.152948	0.843343	1.23737	1.10853
TC0100000379.rn.1	klufee; LOC680096; LOC102555100; LOC102555160	Unannotated AceView Transcript; similar to ribosomal protein L31; uncharacterized LOC102555100; uncharacterized LOC102555160	5.05932	5.15356	5.12161	0.0470522	0.176972	0.235148	0.523267	1.0675	1.04412
TC0100000380.rn.1	Adcy2	adenylate cyclase 2 (brain); ENCODES a protein that exhibits adenylate cyclase activity AND adenylate cyclase binding AND calcium- and calmodulin-responsive adenylate cyclase activity AND INVOLVED IN adenylate cyclase-modulating G-protein coupled receptor signaling pathway AND cAMP biosynthetic process AND PARTICIPATES IN endothelin signaling pathway AND G protein mediated signaling pathway via G…	3.87035	3.87035	3.87035	0.854005	0.854005	0.962551	0.971609	-1	-1
TC0100000381.rn.1	NONMMUG011333	Non-coding transcript identified by NONCODE: Sense No Exonic	3.25947	3.0545	3.07178	0.196911	0.910219	0.521718	0.98758	-1.15266	-1.13894
TC0100000382.rn.1	NONMMUG011332	Non-coding transcript identified by NONCODE: Sense No Exonic	3.79779	3.82691	3.91186	0.668815	0.100363	0.891628	0.385494	1.02039	1.08228
TC0100000383.rn.1	NONMMUG011331	Non-coding transcript identified by NONCODE: Sense No Exonic	4.24909	4.24824	4.27568	0.721125	0.969876	0.913695	1	-1.00058	1.01861
TC0100000384.rn.1	LOC102555466	uncharacterized LOC102555466	3.71104	3.68197	3.67526	0.686865	0.67834	0.900114	0.908466	-1.02036	-1.02511
TC0100000385.rn.1	LOC102555549	uncharacterized LOC102555549	3.61843	3.54317	3.68452	0.40977	0.395377	0.736012	0.752558	-1.05355	1.04688
TC0100000386.rn.1	NONMMUG011329	Non-coding transcript identified by NONCODE: Antisense	3.43901	3.44392	3.46459	0.220545	0.469353	0.552905	0.802444	1.00341	1.01789
TC0100000387.rn.1	Psme2	proteasome (prosome, macropain) activator subunit 2	8.61722	8.41494	8.99442	0.643658	0.215516	0.878809	0.576355	-1.15052	1.29881
TC0100000388.rn.1	Mtrr	5-methyltetrahydrofolate-homocysteine methyltransferase reductase; ENCODES a protein that exhibits flavin adenine dinucleotide binding (ortholog) AND oxidoreductase activity oxidizing metal ions NAD or NADP as acceptor (ortholog) AND INVOLVED IN DNA methylation (ortholog) AND folic acid metabolic process (ortholog) AND PARTICIPATES IN altered folate cycle metabolic pathway AND folate cycle metabo…	9.15333	9.19214	9.15489	0.185782	0.520382	0.505863	0.831775	1.02726	1.00109
TC0100000389.rn.1	KnowTID_00002128	Non-coding transcript identified by Luo, et al., Non-coding transcript identified by NONCODE: Linc	4.80026	4.77915	4.74465	0.66632	0.356787	0.890626	0.721642	-1.01474	-1.0393
TC0100000390.rn.1	klarfee	Unannotated AceView Transcript	3.72827	3.88722	4.08414	0.19886	0.00249012	0.524457	0.0256931	1.11648	1.27976
TC0100000391.rn.1	NONMMUG011313; NONMMUG011303	Non-coding transcript identified by NONCODE: Antisense	5.66701	5.46499	5.81747	0.889207	0.336943	0.974035	0.704868	-1.15031	1.10992
TC0100000392.rn.1			13.825	13.7429	13.8215	0.153328	0.825112	0.457499	0.962982	-1.05857	-1.00241
TC0100000393.rn.1			4.41202	4.57959	4.59239	0.79886	0.482621	0.942811	0.811076	1.12316	1.13317
TC0100000394.rn.1	LOC102551174	uncharacterized LOC102551174	3.70219	3.7379	3.66659	0.751961	0.925037	0.925696	0.990276	1.02506	-1.02498
TC0100000395.rn.1			4.67384	4.57539	4.50799	0.618282	0.0502691	0.865815	0.252251	-1.07062	-1.12183
TC0100000396.rn.1			14.5075	8.94997	9.23054	1.58848e-10	1.59272e-10	7.54166e-08	6.93964e-08	-47.0971	-38.7732
TC0100000397.rn.1	Ppp1r14c	protein phosphatase 1, regulatory (inhibitor) subunit 14c; ENCODES a protein that exhibits protein serine/threonine phosphatase inhibitor activity AND INVOLVED IN negative regulation of catalytic activity AND FOUND IN cytoplasm (inferred) AND endomembrane system (inferred) AND membrane (inferred) AND INTERACTS WITH ammonium chloride AND clofibrate AND dibutyl phthalate; protein phosphatase 1, reg…	4.05708	4.05708	4.05708	0.639045	0.658769	0.87627	0.900911	-1	-1
TC0100000398.rn.1	NONMMUG002958	Non-coding transcript identified by NONCODE: Linc, Non-coding transcript identified by Luo, et al.	3.89059	3.95447	4.06797	0.689465	0.425182	0.901596	0.773734	1.04528	1.13083
TC0100000399.rn.1	Iyd	iodotyrosine deiodinase; ENCODES a protein that exhibits iodide peroxidase activity (ortholog) AND INVOLVED IN oxidation-reduction process (inferred) AND ASSOCIATED WITH Thyroid Dyshormonogenesis 4 (ortholog) AND FOUND IN integral component of membrane (inferred) AND INTERACTS WITH 2 3 7 8-tetrachlorodibenzodioxine AND benzbromarone (ortholog) AND calcitriol (ortholog)	3.88987	3.88987	3.88402	0.364964	0.149112	0.700319	0.479502	-1	-1.00406
TC0100000400.rn.1	KnowTID_00000863	Non-coding transcript identified by Luo, et al., Non-coding transcript identified by NONCODE: Linc	3.34672	3.28581	3.47246	0.305449	0.548207	0.647102	0.847825	-1.04312	1.09107
TC0100000401.rn.1	KnowTID_00000862	Non-coding transcript identified by Luo, et al., Non-coding transcript identified by NONCODE: Linc	4.41514	4.38685	4.4151	0.422754	0.980487	0.745993	1	-1.0198	-1.00003
TC0100000402.rn.1	NONMMUG002954	Non-coding transcript identified by NONCODE: Linc	4.54684	4.62455	4.52735	0.688438	0.375007	0.901173	0.736145	1.05534	-1.0136
TC0100000403.rn.1	Plekhg1	pleckstrin homology domain containing, family G (with RhoGef domain) member 1; ENCODES a protein that exhibits Rho guanyl-nucleotide exchange factor activity (inferred) AND INVOLVED IN positive regulation of Rho GTPase activity (inferred) AND INTERACTS WITH (-)-demecolcine (ortholog) AND (S)-nicotine (ortholog) AND 3 4-methylenedioxymethamphetamine (ortholog); pleckstrin homology domain containin…	3.99481	3.99481	3.99481	0.583437	0.463627	0.847288	0.798365	-1	-1
TC0100000404.rn.1	NONMMUG002953	Non-coding transcript identified by NONCODE: Sense No Exonic	3.37194	3.30917	3.10825	0.887038	0.0431844	0.973373	0.227651	-1.04446	-1.20054
TC0100000405.rn.1	NONMMUG002952	Non-coding transcript identified by NONCODE: Sense No Exonic	3.28286	3.23358	3.29322	0.131632	0.209423	0.424459	0.568951	-1.03475	1.00721
TC0100000406.rn.1	NONMMUG002951	Non-coding transcript identified by NONCODE: Sense No Exonic	3.49261	3.4674	3.3508	0.326671	0.0721891	0.667832	0.316115	-1.01762	-1.10329
TC0100000407.rn.1	LOC679794	ENCODES a protein that exhibits electron carrier activity (inferred) AND heme binding (inferred) AND iron ion binding (inferred) AND INVOLVED IN oxidation-reduction process (inferred) AND FOUND IN mitochondrion (inferred) AND respiratory chain (inferred)	14.0865	14.0183	13.9803	0.823572	0.848034	0.952575	0.970215	-1.04839	-1.0764
TC0100000408.rn.1	Mthfd1l	methylenetetrahydrofolate dehydrogenase (NADP+ dependent) 1-like; ENCODES a protein that exhibits ATP binding (ortholog) AND formate-tetrahydrofolate ligase activity (ortholog) AND protein homodimerization activity (ortholog) AND INVOLVED IN folic acid-containing compound metabolic process (ortholog) AND formate metabolic process (ortholog) AND tetrahydrofolate metabolic process (ortholog) AND PA…	8.03784	8.20987	7.85609	0.0394289	0.00924135	0.211894	0.0739588	1.12664	-1.13426
TC0100000409.rn.1			8.98393	8.9335	8.87531	0.748087	0.131701	0.924294	0.449247	-1.03557	-1.0782
TC0100000410.rn.1	jerflee	Unannotated AceView Transcript	14.4407	8.89003	9.29233	6.78959e-11	8.82286e-11	3.76793e-08	4.36966e-08	-46.8738	-35.4673
TC0100000411.rn.1	Akap12	A kinase (PRKA) anchor protein 12; ENCODES a protein that exhibits adenylate cyclase binding (ortholog) AND INVOLVED IN signal transduction AND positive regulation of cAMP biosynthetic process (ortholog) AND positive regulation of protein kinase A signaling (ortholog) AND PARTICIPATES IN protein kinase A (PKA) signaling pathway AND FOUND IN cytoplasm (inferred) AND cytoskeleton (inferred) AND pla…	6.7923	7.2193	7.22679	4.24674e-05	7.362e-05	0.00111458	0.00152885	1.34444	1.35143
TC0100000412.rn.1	ENSMUSG00000095123; KnowTID_00000861; KnowTID_00000860	predicted gene, 21781, Non-coding transcript identified by NONCODE: Linc, novel transcript; Non-coding transcript identified by Luo, et al., Non-coding transcript identified by NONCODE: Linc	6.31935	6.54802	6.76647	0.0252515	0.00102425	0.159659	0.012522	1.17176	1.36332
TC0100000413.rn.1	NONMMUG002941	Non-coding transcript identified by NONCODE: Antisense	4.81191	4.78652	4.79174	0.706638	0.976813	0.908871	1	-1.01775	-1.01408
TC0100000414.rn.1	ENSMUSG00000085687	predicted gene 16153, Non-coding transcript identified by NONCODE: Antisense, novel transcript	4.07612	4.08028	4.02032	0.933361	0.66448	0.986802	0.903049	1.00289	-1.03943
TC0100000415.rn.1	NONMMUG002940	Non-coding transcript identified by NONCODE: Antisense	3.82436	3.76934	3.91609	0.815428	0.0850108	0.949252	0.34981	-1.03888	1.06564
TC0100000416.rn.1	Armt1	acidic residue methyltransferase 1	5.87812	5.88805	5.87812	0.314837	0.138177	0.656579	0.46072	1.0069	-1
TC0100000417.rn.1	Ccdc170	coiled-coil domain containing 170; INTERACTS WITH 17beta-estradiol (ortholog) AND 8-bromo-3' 5'-cyclic AMP (ortholog) AND aflatoxin B1 (ortholog)	4.06334	4.06334	4.04674	0.844763	0.536956	0.959625	0.841317	-1	-1.01157
TC0100000418.rn.1	Esr1	estrogen receptor 1; ENCODES a protein that exhibits core promoter sequence-specific DNA binding AND DNA binding AND enzyme binding AND INVOLVED IN baculum development AND cellular response to estradiol stimulus AND decidualization AND PARTICIPATES IN estrogen signaling pathway AND insulin-like growth factor signaling pathway AND bisphenol A response pathway AND ASSOCIATED WITH abnormal female re…	3.57493	3.57493	3.57493	0.974534	0.902435	0.998546	0.985884	-1	-1
TC0100000419.rn.1	leyflee	Unannotated AceView Transcript	9.75034	8.52946	9.52586	0.0304696	0.499207	0.181172	0.819575	-2.33088	-1.16836
TC0100000420.rn.1	sharbee	Unannotated AceView Transcript	16.8761	16.0446	16.6958	0.0218348	0.359396	0.144436	0.723339	-1.77962	-1.13316
TC0100000421.rn.1	bleefly	Unannotated AceView Transcript	4.70706	5.16621	5.2479	0.016087	0.0760432	0.116697	0.326329	1.37473	1.45482
TC0100000422.rn.1	LOC102556315	uncharacterized LOC102556315	3.99194	3.9524	4.02333	0.261316	0.628487	0.60086	0.886514	-1.02779	1.02199
TC0100000423.rn.1	NONMMUG002925	Non-coding transcript identified by NONCODE: Linc	4.93478	4.81004	4.77799	0.101888	0.0410571	0.368816	0.219701	-1.09031	-1.1148
TC0100000424.rn.1	NONMMUG002923	Non-coding transcript identified by NONCODE: Linc	3.85363	3.74862	3.79207	0.117599	0.130011	0.399184	0.446237	-1.0755	-1.0436
TC0100000425.rn.1	ENSMUSG00000094906	predicted gene, 23573	5.14141	4.71563	4.62781	0.264448	0.136694	0.604261	0.45819	-1.3433	-1.42761
TC0100000426.rn.1			4.24286	4.30249	4.27689	0.559491	0.349019	0.834141	0.714936	1.0422	1.02387
TC0100000427.rn.1	Myct1	myc target 1; INTERACTS WITH dopamine AND fenoldopam AND yohimbine	3.56249	3.82504	3.67501	0.0359576	0.117775	0.200822	0.421362	1.1996	1.08112
TC0100000428.rn.1	Vip	vasoactive intestinal peptide; ENCODES a protein that exhibits hormone activity AND receptor binding AND INVOLVED IN learning or memory AND negative regulation of apoptotic process AND negative regulation of potassium ion transport AND ASSOCIATED WITH Acute Lung Injury AND Arthritis Experimental AND Asthma AND FOUND IN neuronal cell body AND INTERACTS WITH (S)-colchicine AND 3' 5'-cyclic AMP AND …	3.74676	3.68601	3.74214	0.727157	0.814291	0.916304	0.959625	-1.04301	-1.0032
TC0100000429.rn.1	Ccdc170	INTERACTS WITH 17beta-estradiol (ortholog) AND 8-bromo-3' 5'-cyclic AMP (ortholog) AND aflatoxin B1 (ortholog)	3.61823	3.72118	3.64291	0.0309132	0.439706	0.182939	0.783467	1.07396	1.01725
TC0100000430.rn.1	roflee	Unannotated AceView Transcript	17.1344	16.4475	17.0239	0.0267347	0.576429	0.165942	0.861311	-1.60973	-1.07955
TC0100000431.rn.1	LOC365090	similar to 5-nucleotidase cytosolic II	6.15508	6.09548	6.14201	0.226309	0.902465	0.560308	0.985884	-1.04218	-1.0091
TC0100000432.rn.1	A130077B15Rik	RIKEN cDNA A130077B15 gene (A130077B15Rik), long non-coding RNA.	11.4168	10.9985	11.5399	0.149621	0.979377	0.451369	1	-1.33629	1.08905
TC0100000433.rn.1	LOC102546606	uncharacterized LOC102546606	4.27741	4.12529	4.37767	0.96079	0.902887	0.995046	0.985955	-1.1112	1.07197
TC0100000434.rn.1			7.77706	7.56884	7.74662	0.373093	0.915529	0.70694	0.988445	-1.15526	-1.02133
TC0100000435.rn.1	NONMMUG002917	Non-coding transcript identified by NONCODE: Linc, Non-coding transcript identified by Luo, et al.	5.00361	4.8872	4.72316	0.557179	0.0571139	0.832832	0.274318	-1.08403	-1.21458
TC0100000436.rn.1	DUF1725.136; rorflee	Unannotated AceView Transcript	17.406	16.8097	17.43	0.0613949	0.832052	0.274574	0.964912	-1.51188	1.01676
TC0100000437.rn.1	Oprm1	opioid receptor, mu 1; ENCODES a protein that exhibits filamin binding AND G-protein beta-subunit binding AND G-protein coupled receptor activity AND INVOLVED IN acute inflammatory response to antigenic stimulus AND adenylate cyclase-inhibiting G-protein coupled receptor signaling pathway AND adenylate cyclase-inhibiting opioid receptor signaling pathway AND PARTICIPATES IN interleukin-4 signalin…	3.44329	3.44329	3.43628	0.960801	0.635223	0.995046	0.889618	-1	-1.00487
TC0100000438.rn.1	skoyzer	Unannotated AceView Transcript	17.8653	16.9764	17.6158	0.0278456	0.391389	0.170691	0.748997	-1.85184	-1.18883
TC0100000439.rn.1	LOC102546985	uncharacterized LOC102546985	3.29711	3.29126	3.29944	0.622732	0.722862	0.868227	0.925718	-1.00406	1.00162
TC0100000440.rn.1	NONMMUG002907	Non-coding transcript identified by NONCODE: Linc, Non-coding transcript identified by Luo, et al.; Non-coding transcript identified by NONCODE: Linc	3.55082	3.3782	3.30075	0.182932	0.0596442	0.501661	0.281504	-1.12711	-1.18926
TC0100000441.rn.1	NONMMUG004393	Non-coding transcript identified by NONCODE: Linc	5.40179	5.66042	5.55858	0.292527	0.248117	0.634692	0.615415	1.19634	1.11481
TC0100000442.rn.1	terflee	Unannotated AceView Transcript	3.66885	3.57087	3.5526	0.424382	0.0367857	0.747032	0.203766	-1.07027	-1.08391
TC0100000444.rn.1	NONMMUG017319	Non-coding transcript identified by NONCODE: Sense No Exonic	6.05354	5.68055	5.58672	0.0561173	0.0211827	0.2608	0.13804	-1.29503	-1.38206
TC0100000445.rn.1	NONMMUG017320	Non-coding transcript identified by NONCODE: Sense No Exonic	7.74543	7.39904	7.46924	0.206282	0.447619	0.534844	0.789601	-1.27137	-1.21099
TC0100000446.rn.1	vuflee	Unannotated AceView Transcript	5.91131	6.54373	6.59487	0.0661167	0.0490784	0.287134	0.248412	1.55017	1.6061
TC0100000447.rn.1	veeflee	Unannotated AceView Transcript	5.37207	5.56456	5.6411	0.435067	0.15405	0.754753	0.4871	1.14274	1.205
TC0100000448.rn.1	NONMMUG017323	Non-coding transcript identified by NONCODE: Exonic	4.85281	4.89828	5.13313	0.311393	0.62925	0.652689	0.886881	1.03202	1.21447
TC0100000449.rn.1	NONMMUG017326	Non-coding transcript identified by NONCODE: Linc	4.0031	4.01027	4.01376	0.967843	0.530581	0.996777	0.838095	1.00498	1.00742
TC0100000450.rn.1	blerfly	Unannotated AceView Transcript	3.72112	3.6618	3.83745	0.881556	0.535192	0.971031	0.8403	-1.04198	1.08398
TC0100000451.rn.1	Tiam2	T-cell lymphoma invasion and metastasis 2; ENCODES a protein that exhibits GTPase activator activity (ortholog) AND guanyl-nucleotide exchange factor activity (ortholog) AND INVOLVED IN positive regulation of GTPase activity (ortholog) AND FOUND IN cytoplasm (ortholog) AND extracellular vesicular exosome (ortholog) AND membrane (ortholog) AND INTERACTS WITH cocaine AND 2-methylcholine (ortholog) …	7.77728	8.19963	8.53549	0.000389812	4.52864e-06	0.00635459	0.000169835	1.34011	1.69139
TC0100000452.rn.1	NONMMUG017327	Non-coding transcript identified by NONCODE: Sense No Exonic	8.14319	8.02726	8.82501	0.458906	0.0329484	0.771864	0.188548	-1.08368	1.60416
TC0100000453.rn.1	NONMMUG017328	Non-coding transcript identified by NONCODE: Sense No Exonic	4.62187	4.79656	5.00216	0.0682806	0.00505346	0.292341	0.0457329	1.12872	1.3016
TC0100000454.rn.1	NONMMUG017329	Non-coding transcript identified by NONCODE: Sense No Exonic	5.52583	5.72532	6.18018	0.445204	0.0650622	0.761843	0.296689	1.14828	1.57391
TC0100000455.rn.1	woflee	Unannotated AceView Transcript	4.9137	4.95128	5.00899	0.515242	0.20354	0.807366	0.561541	1.02639	1.06828
TC0100000456.rn.1	Cldn20	claudin 20; ENCODES a protein that exhibits structural molecule activity (inferred) AND PARTICIPATES IN hepatitis C virus infection pathway AND FOUND IN integral component of membrane (inferred) AND plasma membrane (inferred) AND tight junction (inferred) AND INTERACTS WITH lead(0) (ortholog)	3.71039	3.71039	3.71039	0.136871	0.426777	0.433137	0.7751	-1	-1
TC0100000457.rn.1			15.8394	14.513	15.3602	0.0274406	0.281339	0.168983	0.653498	-2.50776	-1.39399
TC0100000458.rn.1	LOC102549775	uncharacterized LOC102549775	5.61303	5.50822	5.46904	0.301287	0.759223	0.643279	0.939275	-1.07535	-1.10496
TC0100000459.rn.1	LOC102549843	uncharacterized LOC102549843	3.9044	3.99624	4.13001	0.506765	0.0747383	0.802279	0.322903	1.06573	1.16927
TC0100000460.rn.1	LOC102547873	uncharacterized LOC102547873	3.63348	3.59356	3.58398	0.233294	0.512154	0.56833	0.827076	-1.02805	-1.0349
TC0100000461.rn.1	NONMMUG017342	Non-coding transcript identified by NONCODE: Linc, Non-coding transcript identified by Luo, et al.	3.21736	3.27608	3.28575	0.735073	0.997158	0.91914	1	1.04154	1.04855
TC0100000462.rn.1	KnowTID_00003408	Non-coding transcript identified by Luo, et al., Non-coding transcript identified by NONCODE: Linc	3.47315	3.51986	3.66721	0.997025	0.0585066	1	0.278259	1.03291	1.14398
TC0100000463.rn.1	NONMMUG017346; NovelTID_00002831	Non-coding transcript identified by NONCODE: Linc, Non-coding transcript identified by Luo, et al.; Non-coding transcript identified by NONCODE: Linc; Non-coding transcript identified by Luo, et al.	4.05673	4.05805	4.07841	0.877921	0.588766	0.970172	0.86707	1.00091	1.01514
TC0100000464.rn.1	NONMMUG017347	Non-coding transcript identified by NONCODE: Linc, Non-coding transcript identified by Luo, et al.	5.0086	4.98622	4.75554	0.482171	0.0328541	0.787132	0.188209	-1.01563	-1.19173
TC0100000465.rn.1	KnowTID_00003409	Non-coding transcript identified by Luo, et al., Non-coding transcript identified by NONCODE: Linc	4.28102	4.27678	4.33773	0.558222	0.980647	0.8334	1	-1.00294	1.04009
TC0100000466.rn.1	NONMMUG017349	Non-coding transcript identified by NONCODE: Linc, Non-coding transcript identified by Luo, et al.	3.5076	3.56624	3.76374	0.859205	0.213887	0.964143	0.574454	1.04149	1.19428
TC0100000467.rn.1	Arid1b	AT rich interactive domain 1B (Swi1 like); ENCODES a protein that exhibits DNA binding (inferred) AND sequence-specific DNA binding transcription factor activity (inferred) AND INVOLVED IN regulation of transcription DNA-templated (inferred) AND PARTICIPATES IN altered SWI/SNF family mediated chromatin remodeling pathway AND pancreatic cancer pathway AND SWI/SNF family mediated chromatin remodeli…	7.87036	8.015	7.96706	0.0284712	0.0879942	0.173141	0.35707	1.10546	1.06933
TC0100000468.rn.1	NONMMUG017351	Non-coding transcript identified by NONCODE: Sense No Exonic	4.53823	4.2932	4.26115	0.772095	0.565282	0.933603	0.857042	-1.18511	-1.21174
TC0100000469.rn.1	cherflee	Unannotated AceView Transcript	5.06289	5.25869	5.10795	0.154941	0.832312	0.45996	0.964974	1.14536	1.03173
TC0100000470.rn.1	NONMMUG017353	Non-coding transcript identified by NONCODE: Sense No Exonic	5.48124	5.40855	5.52044	0.714653	0.627476	0.911378	0.886031	-1.05168	1.02754
TC0100000471.rn.1	NONMMUG017354	Non-coding transcript identified by NONCODE: Sense No Exonic	5.36483	4.86275	5.12084	0.0452435	0.2233	0.230251	0.585839	-1.41625	-1.18426
TC0100000472.rn.1	NONMMUG017355	Non-coding transcript identified by NONCODE: Sense No Exonic	5.20308	5.11164	5.39118	0.537889	0.952773	0.821724	0.997571	-1.06543	1.13926
TC0100000473.rn.1	NONMMUG017356	Non-coding transcript identified by NONCODE: Sense No Exonic	4.02242	4.24838	4.1828	0.316856	0.347433	0.658728	0.713651	1.16956	1.11758
TC0100000474.rn.1	NONMMUG017357	Non-coding transcript identified by NONCODE: Sense No Exonic	5.29807	5.13905	5.10715	0.132531	0.44549	0.425612	0.788067	-1.11652	-1.14149
TC0100000475.rn.1	Zdhhc14	zinc finger, DHHC-type containing 14; ENCODES a protein that exhibits palmitoyltransferase activity (ortholog) AND INVOLVED IN protein palmitoylation (ortholog) AND FOUND IN endoplasmic reticulum (ortholog) AND INTERACTS WITH cadmium dichloride AND dibutyl phthalate AND 17alpha-ethynylestradiol (ortholog)	4.78096	4.85837	4.76643	0.120548	0.509521	0.404782	0.82557	1.05512	-1.01012
TC0100000477.rn.1	NONMMUG017362	Non-coding transcript identified by NONCODE: Sense No Exonic	4.40856	4.37597	4.27107	0.724668	0.171969	0.91514	0.515751	-1.02285	-1.09999
TC0100000478.rn.1	LOC102548882	uncharacterized LOC102548882	3.87816	3.88389	3.90361	0.719523	0.31126	0.913389	0.683028	1.00398	1.0178
TC0100000479.rn.1	NONMMUG017365	Non-coding transcript identified by NONCODE: Sense No Exonic	3.7799	3.78037	3.82266	0.669367	0.207807	0.891778	0.567017	1.00033	1.03008
TC0100000480.rn.1	ENSMUSG00000097186	predicted gene, 26595, Non-coding transcript identified by NONCODE: Linc, ribosomal protein L12 (Rpl12) pseudogene	3.68434	3.48894	3.44189	0.683285	0.984398	0.898584	1	-1.14504	-1.183
TC0100000481.rn.1	ENSMUSG00000096962	predicted gene, 26622, Non-coding transcript identified by NONCODE: Linc, 60S ribosomal protein L44 (Rpl44) pseudogene	4.56532	4.38502	4.51856	0.772004	0.908285	0.933592	0.98734	-1.13311	-1.03294
TC0100000482.rn.1	KnowTID_00003763	Non-coding transcript identified by Luo, et al., Non-coding transcript identified by NONCODE: Sense No Exonic, Non-coding transcript identified by NONCODE: Linc	11.0524	10.8594	11.3877	0.0541567	0.425836	0.255395	0.774188	-1.14314	1.2617
TC0100000483.rn.1	Snx9	sorting nexin 9; ENCODES a protein that exhibits 1-phosphatidylinositol binding (ortholog) AND phosphatidylinositol binding (ortholog) AND protein homodimerization activity (ortholog) AND INVOLVED IN cleavage furrow formation (ortholog) AND endocytosis (ortholog) AND endosomal transport (ortholog) AND FOUND IN cell (ortholog) AND clathrin-coated vesicle (ortholog) AND cytoplasm (ortholog) AND INT…	8.60075	8.65742	8.59342	0.373734	0.415662	0.707526	0.76693	1.04006	-1.00509
TC0100000484.rn.1	Synj2	synaptojanin 2; ENCODES a protein that exhibits inositol-polyphosphate 5-phosphatase activity AND PDZ domain binding AND phosphatidylinositol monophosphate phosphatase activity AND INVOLVED IN brain development AND inositol phosphate dephosphorylation AND intracellular distribution of mitochondria AND PARTICIPATES IN inositol phosphate metabolic pathway AND phosphatidylinositol 3-kinase signaling…	6.36169	6.36169	6.38102	0.507101	0.392648	0.802433	0.750205	-1	1.01349
TC0100000485.rn.1	Gtf2h5	general transcription factor IIH, polypeptide 5; ENCODES a protein that exhibits rDNA binding (ortholog) AND INVOLVED IN cellular response to gamma radiation (ortholog) AND nucleotide-excision repair (ortholog) AND nucleotide-excision repair preincision complex assembly (ortholog) AND PARTICIPATES IN nucleotide excision repair pathway AND ASSOCIATED WITH TRICHOTHIODYSTROPHY PHOTOSENSITIVE AND TTD…	6.83269	7.28912	7.39874	0.000651831	6.13876e-05	0.0094252	0.00132188	1.37214	1.48046
TC0100000486.rn.1	NONMMUG017378	Non-coding transcript identified by NONCODE: Linc	4.0635	3.95535	4.09745	0.98503	0.0813911	1	0.340212	-1.07784	1.02381
TC0100000487.rn.1	Tulp4	tubby like protein 4; INVOLVED IN intracellular signal transduction (inferred) AND protein ubiquitination (inferred) AND FOUND IN cytoplasm (ortholog) AND INTERACTS WITH 2 2' 5 5'-tetrachlorobiphenyl AND chloroprene AND (-)-epigallocatechin 3-gallate (ortholog)	10.0313	10.6375	10.3741	0.000106081	0.0157404	0.0023001	0.111252	1.52221	1.26818
TC0100000488.rn.1			7.61096	7.48914	7.56703	0.455626	0.53138	0.769497	0.838539	-1.08811	-1.03092
TC0100000489.rn.1			7.38216	7.10041	7.2726	0.520711	0.74265	0.811177	0.932953	-1.21567	-1.0789
TC0100000490.rn.1	KnowTID_00003412	Non-coding transcript identified by Luo, et al., Non-coding transcript identified by NONCODE: Linc	3.37761	3.35097	3.36914	0.826802	0.314213	0.953883	0.685152	-1.01864	-1.00589
TC0100000491.rn.1	Tmem181	transmembrane protein 181; ENCODES a protein that exhibits toxic substance binding (ortholog) AND INVOLVED IN pathogenesis (ortholog) AND INTERACTS WITH 2 3 7 8-tetrachlorodibenzodioxine AND all-trans-retinoic acid (ortholog) AND benzo[a]pyrene (ortholog)	5.2907	4.27059	4.34124	2.10655e-07	3.01717e-07	1.98384e-05	2.08542e-05	-2.02806	-1.93115
TC0100000492.rn.1	Sytl3	synaptotagmin-like 3; ENCODES a protein that exhibits calcium-dependent phospholipid binding (ortholog) AND neurexin family protein binding (ortholog) AND phospholipid binding (ortholog) AND INVOLVED IN exocytosis (ortholog) AND FOUND IN extrinsic component of plasma membrane (ortholog) AND membrane (ortholog) AND INTERACTS WITH thioacetamide AND (-)-demecolcine (ortholog) AND 2 3 7 8-tetrachloro…	3.93152	3.92323	3.92323	0.442169	0.557801	0.759818	0.853175	-1.00576	-1.00576
TC0100000493.rn.1	KnowTID_00003416	Non-coding transcript identified by Luo, et al., Non-coding transcript identified by NONCODE: Linc	4.55357	4.56003	4.51273	0.498614	0.111156	0.797488	0.408051	1.00449	-1.02871
TC0100000494.rn.1	NONMMUG017412; ENSMUSG00000090069; MGI:2445079	Non-coding transcript identified by NONCODE: Antisense; RIKEN cDNA E430024P14 gene, novel transcript antisense to Rsph3a and Tagap; RIKEN cDNA E430024P14 gene, Non-coding transcript identified by NONCODE: Antisense, novel transcript antisense to Rsph3a and Tagap; RIKEN cDNA E430024P14 gene	3.79494	3.91005	3.82731	0.0424513	0.835547	0.221346	0.965939	1.08306	1.02269
TC0100000495.rn.1	NONMMUG017413	Non-coding transcript identified by NONCODE: Linc	3.3243	3.44196	3.34717	0.875225	0.669879	0.969715	0.904994	1.08497	1.01598
TC0100000496.rn.1	LOC102551987	uncharacterized LOC102551987	3.41648	3.30779	3.44909	0.144322	0.860679	0.44359	0.973615	-1.07825	1.02286
TC0100000497.rn.1	slerflee	Unannotated AceView Transcript	3.82909	3.52664	3.65511	0.190745	0.39513	0.513139	0.752317	-1.23324	-1.12816
TC0100000498.rn.1	LOC102552146	uncharacterized LOC102552146	3.54455	3.57526	3.49398	0.598307	0.581004	0.855203	0.863406	1.02151	-1.03567
TC0100000499.rn.1	Fndc1	fibronectin type III domain containing 1; INVOLVED IN cellular response to hypoxia AND positive regulation of cardiac muscle cell apoptotic process AND positive regulation of protein phosphorylation AND FOUND IN cell-cell junction AND cytoplasm AND mitochondrial membrane AND INTERACTS WITH beta-naphthoflavone AND copper atom AND copper(0)	3.83577	3.83518	3.83577	0.965793	0.848136	0.996256	0.970215	-1.00041	-1
TC0100000500.rn.1	LOC680622	hypothetical protein LOC680622	7.89178	8.07864	8.06203	0.0524938	0.0485976	0.250401	0.246959	1.13828	1.12525
TC0100000501.rn.1	Wtap	Wilms tumor 1 associated protein; INVOLVED IN mRNA methylation (ortholog) AND regulation of alternative mRNA splicing via spliceosome (ortholog) AND FOUND IN MIS complex (ortholog) AND nuclear membrane (ortholog) AND nuclear speck (ortholog) AND INTERACTS WITH ketamine AND 2 3 7 8-tetrachlorodibenzodioxine (ortholog) AND 5-fluorouracil (ortholog); Wilms tumor 1 associated protein (Wtap), transcri…	9.56488	9.56488	9.60254	0.701116	0.276197	0.906661	0.648334	-1	1.02645
TC0100000502.rn.1	sneeflee	Unannotated AceView Transcript	6.63542	6.98873	7.39932	0.0956761	0.0014024	0.355817	0.0161634	1.27749	1.69808
TC0100000503.rn.1	Acat2	acetyl-CoA acetyltransferase 2; ENCODES a protein that exhibits acetyl-CoA C-acetyltransferase activity AND INVOLVED IN brain development AND cellular response to fatty acid AND cellular response to nutrient AND PARTICIPATES IN cholesterol biosynthetic pathway AND ketone bodies metabolic pathway AND butanoate metabolic pathway AND ASSOCIATED WITH Arteriosclerosis (ortholog) AND Coronary Artery Di…	12.3088	11.5111	10.5554	1.6845e-06	9.74736e-10	9.19481e-05	2.63696e-07	-1.7383	-3.37168
TC0100000504.rn.1	Acat2l1	acetyl-CoA acetyltransferase 2-like 1	7.24792	6.70392	6.21758	0.000147932	2.22005e-07	0.00298299	1.63632e-05	-1.45801	-2.04251
TC0100000505.rn.1	Mrpl18	mitochondrial ribosomal protein L18; ENCODES a protein that exhibits 5S rRNA binding (ortholog) AND INVOLVED IN rRNA import into mitochondrion (ortholog) AND FOUND IN extracellular space (ortholog) AND mitochondrion (ortholog) AND INTERACTS WITH 2 3 7 8-tetrachlorodibenzodioxine AND ketamine AND lithium atom; Chalmel, et. al. AceView Annotation Mrpl18.bSep08; mitochondrial ribosomal protein L18 (…	6.67845	6.80764	6.68094	0.0273439	0.215946	0.168551	0.576857	1.09368	1.00173
TC0100000506.rn.1	Pnldc1	poly(A)-specific ribonuclease (PARN)-like domain containing 1; ENCODES a protein that exhibits nucleic acid binding (inferred) AND FOUND IN nucleus (inferred) AND INTERACTS WITH 2 3 7 8-tetrachlorodibenzodioxine (ortholog) AND pirinixic acid (ortholog) AND zinc atom (ortholog); poly(A)-specific ribonuclease (PARN)-like domain containing 1 (Pnldc1), mRNA.	4.86364	4.8391	4.87008	0.348955	0.73971	0.686482	0.931514	-1.01715	1.00447
TC0100000507.rn.1	Mas1	MAS1 proto-oncogene, G protein-coupled receptor; ENCODES a protein that exhibits angiotensin receptor activity AND peptide hormone binding AND G-protein coupled receptor activity (ortholog) AND INVOLVED IN angiotensin-activated signaling pathway AND cellular response to peptide hormone stimulus AND hippocampus development AND PARTICIPATES IN angiotensin (1-7) signaling pathway AND renin-angiotens…	3.68109	3.68109	3.68018	0.774936	0.894843	0.934507	0.98356	-1	-1.00063
TC0100000508.rn.1	LOC102553458	uncharacterized LOC102553458	4.11554	4.16336	3.88618	0.8028	0.110583	0.944366	0.406859	1.03371	-1.17231
TC0100000509.rn.1	Igf2r	insulin-like growth factor 2 receptor; ENCODES a protein that exhibits enzyme binding AND G-protein alpha-subunit binding AND G-protein coupled receptor activity AND INVOLVED IN G-protein coupled receptor signaling pathway AND liver development AND organ regeneration AND PARTICIPATES IN renin-angiotensin cascade pathway AND ASSOCIATED WITH Amyotrophic Lateral Sclerosis AND Liver Neoplasms Experim…	6.4625	6.65604	6.48308	0.00485163	0.769741	0.0469425	0.943328	1.14357	1.01437
TC0100000510.rn.1	dafler	Unannotated AceView Transcript	4.24016	3.89985	3.8296	0.0384409	0.0511191	0.20862	0.255019	-1.26603	-1.3292
TC0100000511.rn.1	Slc22a1	solute carrier family 22 (organic cation transporter), member 1; ENCODES a protein that exhibits acetylcholine transmembrane transporter activity AND dopamine transmembrane transporter activity AND identical protein binding AND INVOLVED IN acetate ester transport AND dopamine transport AND drug transmembrane transport AND PARTICIPATES IN metformin pharmacokinetics pathway AND bile acid transport …	4.62172	4.80668	4.80608	0.000750694	0.00162449	0.0106052	0.0181724	1.13679	1.13631
TC0100000512.rn.1			7.39966	7.46988	7.72116	0.572983	0.0650216	0.841266	0.296615	1.04988	1.24963
TC0100000513.rn.1	LOC102553224	uncharacterized LOC102553224	3.86822	3.97391	3.94069	0.66794	0.695621	0.891278	0.914747	1.07601	1.05152
TC0100000514.rn.1	Slc22a3	solute carrier family 22 (organic cation transporter), member 3; ENCODES a protein that exhibits dopamine transmembrane transporter activity AND organic cation transmembrane transporter activity AND quaternary ammonium group transmembrane transporter activity AND INVOLVED IN dopamine transport AND organic cation transport AND quaternary ammonium group transport AND PARTICIPATES IN metformin pharm…	4.49133	4.38027	4.20188	0.174214	0.00367863	0.489475	0.0353397	-1.08002	-1.22217
TC0100000515.rn.1	Map3k4	mitogen activated protein kinase kinase kinase 4; ENCODES a protein that exhibits MAP kinase kinase kinase activity (ortholog) AND protein kinase activity (ortholog) AND INVOLVED IN activation of MAPKK activity (ortholog) AND chorionic trophoblast cell differentiation (ortholog) AND intracellular signal transduction (ortholog) AND PARTICIPATES IN c-Jun N-terminal kinases MAPK signaling pathway AN…	7.69823	7.9996	7.88448	0.00321822	0.0338661	0.0340373	0.19217	1.23232	1.1378
TC0100000516.rn.1	glofly; LOC102552855	Unannotated AceView Transcript; uncharacterized LOC102552855	3.86209	3.78396	3.75248	0.199451	0.0502366	0.525378	0.252124	-1.05564	-1.07894
TC0100000517.rn.1	NONMMUG017477	Non-coding transcript identified by NONCODE: Antisense	3.78354	3.82003	3.8301	0.923076	0.267947	0.983626	0.639	1.02562	1.0328
TC0100000518.rn.1	NONMMUG017478	Non-coding transcript identified by NONCODE: Antisense	5.6456	5.61864	5.6876	0.216909	0.11452	0.548501	0.414855	-1.01886	1.02954
TC0100000519.rn.1	NONMMUG017476	Non-coding transcript identified by NONCODE: Antisense	4.3477	4.35352	4.35969	0.915708	0.396134	0.981453	0.753243	1.00404	1.00834
TC0100000520.rn.1	NONMMUG017476	Non-coding transcript identified by NONCODE: Antisense	3.99102	3.85116	3.89149	0.157227	0.222684	0.464012	0.585179	-1.1018	-1.07142
TC0100000521.rn.1			13.8512	15.1262	14.6875	0.0920687	0.0946945	0.348623	0.372898	2.41985	1.78542
TC0100000522.rn.1	NONMMUG017472	Non-coding transcript identified by NONCODE: Antisense	3.9342	3.87702	3.54051	0.773969	0.0236963	0.934322	0.149606	-1.04043	-1.31375
TC0100000523.rn.1	glarfly	Unannotated AceView Transcript	3.52827	3.36004	3.40788	0.0108053	0.109115	0.0868387	0.403665	-1.12368	-1.08703
TC0100000524.rn.1	NONMMUG017469	Non-coding transcript identified by NONCODE: Antisense, 4 days neonate male adipose cDNA, RIKEN full-length enriched library, clone:B430203I23 product:unclassifiable, full insert sequence.	4.38361	4.29336	4.48432	0.566322	0.44604	0.837728	0.788364	-1.06456	1.07229
TC0100000525.rn.1			7.62941	7.59166	7.59013	0.380238	0.401843	0.71263	0.756872	-1.02651	-1.0276
TC0100000526.rn.1	koyfler	Unannotated AceView Transcript	6.73713	6.92472	7.02484	0.209659	0.176447	0.539025	0.522359	1.13886	1.2207
TC0100000528.rn.1	NONMMUG017462	Non-coding transcript identified by NONCODE: Linc	3.78323	3.64371	3.84187	0.357046	0.901761	0.694108	0.985682	-1.10153	1.04148
TC0100000529.rn.1	KnowTID_00003593	Non-coding transcript identified by Luo, et al., Non-coding transcript identified by NONCODE: Linc	4.22022	4.1233	4.10681	0.122898	0.391433	0.40886	0.748997	-1.06949	-1.08178
TC0100000530.rn.1	NONMMUG017407	Non-coding transcript identified by NONCODE: Linc	4.43611	4.43611	4.43266	0.542769	0.890838	0.824241	0.98246	-1	-1.0024
TC0100000531.rn.1	LOC102554294	acetyl-CoA acetyltransferase cytosolic-like	5.28857	5.24037	5.01684	0.801475	0.0233056	0.943843	0.147871	-1.03398	-1.20725
TC0100000532.rn.1	wober	Unannotated AceView Transcript	17.3114	16.5944	17.1228	0.0571423	0.575214	0.26358	0.860677	-1.64371	-1.13967
TC0100000533.rn.1	ENSMUSG00000044407	quaking	3.36004	3.35174	3.40111	0.636021	0.964566	0.874763	1	-1.00577	1.02888
TC0100000535.rn.1	NONMMUG017455	Non-coding transcript identified by NONCODE: Sense No Exonic	8.80589	8.19526	8.17616	0.000903364	0.000668063	0.0122953	0.00882402	-1.52693	-1.54728
TC0100000536.rn.1	NONMMUG017454	Non-coding transcript identified by NONCODE: Sense No Exonic	7.59693	7.32657	7.49853	0.0884657	0.818943	0.34027	0.960954	-1.2061	-1.07058
TC0100000537.rn.1	NONMMUG017453	Non-coding transcript identified by NONCODE: Sense No Exonic	7.33394	7.36177	7.08119	0.652611	0.518541	0.883869	0.830755	1.01948	-1.19148
TC0100000538.rn.1	NONMMUG017452	Non-coding transcript identified by NONCODE: Sense No Exonic	6.86604	6.32484	6.55138	0.095466	0.0912777	0.355343	0.364565	-1.45518	-1.24373
TC0100000539.rn.1	Qk	quaking	12.0815	11.8194	11.433	0.0447458	0.000864804	0.228601	0.0109399	-1.19921	-1.56754
TC0100000540.rn.1	merfler	Unannotated AceView Transcript	10.686	10.2252	10.1609	0.00010198	3.88614e-05	0.00222379	0.000915931	-1.37625	-1.43897
TC0100000541.rn.1	morfler	Unannotated AceView Transcript	3.94241	3.93186	3.95681	0.4231	0.537181	0.746179	0.841521	-1.00734	1.01003
TC0100000542.rn.1	DUF1725.498	Unannotated AceView Transcript	16.3508	16.0532	16.5132	0.154231	0.579725	0.458998	0.862781	-1.22906	1.11916
TC0100000543.rn.1	KnowTID_00003591	Non-coding transcript identified by Luo, et al., Non-coding transcript identified by NONCODE: Linc	3.62661	3.79734	3.87617	0.120683	0.0274557	0.404976	0.166247	1.12563	1.18884
TC0100000544.rn.1	neefler	Unannotated AceView Transcript	3.57694	3.63299	3.54143	0.275936	0.122778	0.61699	0.43184	1.03961	-1.02492
TC0100000545.rn.1	KnowTID_00003584; KnowTID_00003585; KnowTID_00003586; KnowTID_00003587; NONMMUG017444	Non-coding transcript identified by Luo, et al., Non-coding transcript identified by NONCODE: Linc; Non-coding transcript identified by NONCODE: Linc	3.84851	3.83727	3.862	0.786523	0.869377	0.938314	0.976318	-1.00782	1.00939
TC0100000546.rn.1	Pabpc6	poly(A) binding protein, cytoplasmic 6; ENCODES a protein that exhibits poly(A) binding (ortholog) AND INTERACTS WITH furan AND indole-3-methanol AND PhIP	4.00489	3.94276	4.01131	0.63974	0.776348	0.876727	0.945763	-1.04401	1.00446
TC0100000547.rn.1	NONMMUG017441	Non-coding transcript identified by NONCODE: Linc	3.508	3.43192	3.47404	0.182728	0.213081	0.501305	0.573422	-1.05415	-1.02382
TC0100000548.rn.1	KnowTID_00003583	Non-coding transcript identified by Luo, et al., Non-coding transcript identified by NONCODE: Linc	3.20579	3.07567	3.32205	0.28826	0.0412679	0.630261	0.220606	-1.09439	1.08392
TC0100000549.rn.1	LOC102549708	uncharacterized LOC102549708	3.85569	3.80533	3.62708	0.719719	0.372017	0.91342	0.733793	-1.03552	-1.17171
TC0100000550.rn.1	KnowTID_00003580	Non-coding transcript identified by Luo, et al., Non-coding transcript identified by NONCODE: Linc	3.36598	3.45569	3.55913	0.326973	0.217917	0.667881	0.579601	1.06415	1.14325
TC0100000551.rn.1	rorfler	Unannotated AceView Transcript	3.82866	3.90155	3.89138	0.669179	0.202116	0.891731	0.559361	1.05182	1.04444
TC0100000552.rn.1	ENSMUSG00000083386	predicted gene 15426, Non-coding transcript identified by NONCODE: Linc, ribosomal protein L19 (Rpl19) psuedogene	5.20097	5.33531	5.29894	0.0595182	0.304073	0.269634	0.675715	1.09759	1.07026
TC0100000553.rn.1	tawfler	Unannotated AceView Transcript	4.48141	4.61498	4.68054	0.504564	0.110802	0.801014	0.40728	1.09701	1.14801
TC0100000554.rn.1	LOC102549776	uncharacterized LOC102549776	4.10335	4.11817	4.06387	0.465261	0.246533	0.775944	0.613535	1.01032	-1.02774
TC0100000555.rn.1	Pde10a	cAMP and cAMP-inhibited cGMP 3',5'-cyclic phosphodiesterase 10A [Source:UniProtKB/Swiss-Prot;Acc:Q9QYJ6] Chalmel, et. al. Testis-expressed Unannotated Transcripts (TUTs); cAMP and cAMP-inhibited cGMP 3',5'-cyclic phosphodiesterase 10A [Source:UniProtKB/Swiss-Prot;Acc:Q9QYJ6] Chalmel, et. al. Testis-expressed Unannotated Transcripts (TUTs) Chalmel, et. al. Testis-expressed Unannotated Transcripts …	3.64251	3.61353	3.64159	0.684743	0.399252	0.899171	0.755177	-1.02029	-1.00064
TC0100000556.rn.1	NONMMUG017428	Non-coding transcript identified by NONCODE: Linc	3.79239	3.85039	3.76045	0.182995	0.697328	0.501722	0.915453	1.04102	-1.02238
TC0100000557.rn.1	LOC102547515	uncharacterized LOC102547515	3.90105	3.88692	3.85806	0.297206	0.638131	0.639344	0.890893	-1.00984	-1.03024
TC0100000558.rn.1	LOC102547568	60S ribosomal protein L19-like	4.08277	4.11646	4.21314	0.913244	0.126079	0.980768	0.438324	1.02363	1.09458
TC0100000559.rn.1	NONMMUG017416	Non-coding transcript identified by NONCODE: Antisense	4.74239	4.72222	4.67179	0.926897	0.326364	0.984783	0.695203	-1.01408	-1.05015
TC0100000560.rn.1	Rnaset2	ribonuclease T2; ENCODES a protein that exhibits ribonuclease activity (ortholog) AND INVOLVED IN RNA catabolic process (ortholog) AND RNA phosphodiester bond hydrolysis (ortholog) AND ASSOCIATED WITH Leukoencephalopathy Cystic Without Megalencephaly (ortholog) AND FOUND IN endoplasmic reticulum lumen (ortholog) AND extracellular space (ortholog) AND extracellular vesicular exosome (ortholog) AND…	11.6219	11.8232	11.9997	0.0399887	0.00483138	0.213718	0.0441761	1.14978	1.29945
TC0100000561.rn.1	Rps6ka2	ribosomal protein S6 kinase polypeptide 2; ENCODES a protein that exhibits protein kinase activity (ortholog) AND protein serine/threonine kinase activity (ortholog) AND protein serine/threonine/tyrosine kinase activity (ortholog) AND INVOLVED IN brain renin-angiotensin system (ortholog) AND cardiac muscle cell apoptotic process (ortholog) AND cellular response to carbohydrate stimulus (ortholog)…	4.13141	4.13012	4.1315	0.954043	0.829054	0.992672	0.964336	-1.0009	1.00006
TC0100000562.rn.1	NONMMUG017403	Non-coding transcript identified by NONCODE: Sense No Exonic	3.09066	3.1759	3.07939	0.724155	0.79008	0.915008	0.950388	1.06086	-1.00784
TC0100000563.rn.1	Tcp10b	t-complex protein 10b; INTERACTS WITH 17beta-estradiol (ortholog) AND 2 3 7 8-tetrachlorodibenzodioxine (ortholog) AND aflatoxin B1 (ortholog); Chalmel, et. al. AceView Annotation Tcp10b.bSep08; t-complex protein 10b [Source:RefSeq peptide;Acc:NP_001100931]	4.05014	4.05014	4.04917	0.570071	0.509993	0.839653	0.82588	-1	-1.00067
TC0100000564.rn.1	LOC102548318	uncharacterized LOC102548318	4.20795	4.20795	4.20838	0.803869	0.85849	0.944787	0.973203	-1	1.0003
TC0100000565.rn.1	klorfly; LOC100363393	Unannotated AceView Transcript; PREDICTED: hypothetical protein LOC100363393 (LOC100363393), mRNA.	4.35665	4.50171	4.31921	0.138512	0.512108	0.435685	0.827076	1.10578	-1.02629
TC0100000566.rn.1	LOC102552341	uncharacterized LOC102552341	3.93814	3.79969	3.82218	0.670473	0.606905	0.892262	0.876589	-1.10072	-1.0837
TC0100000567.rn.1	kleyfly; muga; nazer	Unannotated AceView Transcript	11.7593	11.4981	11.9492	0.00835262	0.070745	0.0713189	0.311948	-1.19844	1.14069
TC0100000568.rn.1	moyzer; shorfler	Unannotated AceView Transcript	10.0046	9.99451	10.5212	0.439443	0.0877082	0.758071	0.35632	-1.00698	1.43064
TC0100000569.rn.1	ENSMUSG00000093998; ENSMUSG00000095184	predicted gene, 26500; predicted gene, 26375	3.76973	3.76406	3.891	0.302394	0.193934	0.644177	0.548445	-1.00394	1.08769
TC0100000570.rn.1	LOC102551920	neuronal tyrosine-phosphorylated phosphoinositide-3-kinase adapter 1-like	4.87977	4.79671	4.88241	0.478133	0.696871	0.784461	0.915185	-1.05926	1.00183
TC0100000571.rn.1	NONMMUG017512	Non-coding transcript identified by NONCODE: Linc, Non-coding transcript identified by Luo, et al.	3.97736	3.83193	3.93172	0.267385	0.440097	0.607498	0.783825	-1.10606	-1.03214
TC0100000572.rn.1	LOC102551080	uncharacterized LOC102551080	3.72643	3.87752	3.7437	0.841776	0.265267	0.95856	0.636383	1.11041	1.01205
TC0100000573.rn.1	LOC102550907	uncharacterized LOC102550907	3.58144	3.56484	3.66839	0.873758	0.459944	0.969244	0.796643	-1.01158	1.06212
TC0100000574.rn.1	LOC102550850	uncharacterized LOC102550850	3.50739	3.44267	3.42082	0.199461	0.0976	0.525379	0.379333	-1.04589	-1.06184
TC0100000575.rn.1	Vom2r7	vomeronasal 2 receptor, 7	4.09592	4.10406	4.06972	0.44635	0.81385	0.76264	0.959466	1.00566	-1.01832
TC0100000576.rn.1	NONMMUG017509	Non-coding transcript identified by NONCODE: Linc	3.74596	3.6754	3.94838	0.579978	0.140182	0.845248	0.464135	-1.05013	1.15063
TC0100000577.rn.1	LOC100911070	lon protease homolog mitochondrial-like	6.64451	7.2808	6.53072	0.0062247	0.985886	0.0571589	1	1.55433	-1.08207
TC0100000579.rn.1	RGD1561667	INTERACTS WITH indole-3-methanol AND thioacetamide	4.756	4.78817	4.87945	0.829676	0.823	0.954919	0.962163	1.02255	1.08934
TC0100000580.rn.1	LOC689699	similar to serine/threonine kinase	4.4878	4.57495	4.55036	0.530607	0.472983	0.817036	0.804926	1.06227	1.04431
TC0100000581.rn.1	tawa	Unannotated AceView Transcript	16.72	15.9058	16.6475	0.0436474	0.52061	0.225363	0.83186	-1.75826	-1.05153
TC0100000582.rn.1	MGI:3646178	PREDICTED: predicted gene 7356 (Gm7356), mRNA.	4.19753	4.20171	4.29664	0.786583	0.108382	0.938327	0.402351	1.0029	1.07111
TC0100000583.rn.1	LOC102555078	uncharacterized LOC102555078	4.24502	4.34333	3.97407	0.95599	0.0240942	0.993259	0.151244	1.07052	-1.2066
TC0100000584.rn.1	LOC102555490	uncharacterized LOC102555490	3.87586	3.89642	3.91691	0.511491	0.153703	0.804939	0.48656	1.01435	1.02887
TC0100000585.rn.1	LOC102555131	afadin-like	4.15216	4.16458	4.15338	0.85105	0.648062	0.96162	0.895497	1.00864	1.00084
TC0100000586.rn.1	LOC100911439	INVOLVED IN neuron projection morphogenesis (inferred) AND phosphatidylinositol 3-kinase signaling (inferred)	4.33373	4.22899	4.28746	0.49215	0.745982	0.793591	0.933581	-1.0753	-1.03259
TC0100000587.rn.1	LOC102556502	uncharacterized LOC102556502	4.02866	3.98798	4.10385	0.9044	0.342194	0.978416	0.709396	-1.0286	1.0535
TC0100000588.rn.1	LOC102546709	uncharacterized LOC102546709	4.10058	4.10037	4.10058	0.979805	0.789714	1	0.950187	-1.00015	-1
TC0100000589.rn.1	fleyfler	Unannotated AceView Transcript	6.62069	6.45659	6.73923	0.275026	0.332361	0.616119	0.70038	-1.12046	1.08564
TC0100000590.rn.1	NONMMUG017528	Non-coding transcript identified by NONCODE: Antisense	4.04445	4.07931	3.99382	0.488817	0.52627	0.791681	0.835201	1.02445	-1.03572
TC0100000591.rn.1	NONMMUG017530	Non-coding transcript identified by NONCODE: Antisense	3.7792	3.58805	3.71813	0.0565481	0.19397	0.262074	0.548453	-1.14167	-1.04324
TC0100000592.rn.1	NONMMUG017531	Non-coding transcript identified by NONCODE: Linc, Non-coding transcript identified by Luo, et al.	3.93934	3.90194	3.86837	0.873692	0.377777	0.969201	0.738456	-1.02626	-1.05043
TC0100000593.rn.1	KnowTID_00003423; NONMMUG017532	Non-coding transcript identified by Luo, et al., Non-coding transcript identified by NONCODE: Linc; Non-coding transcript identified by NONCODE: Linc	3.56235	3.4081	3.32851	0.143631	0.0116375	0.442509	0.0885152	-1.11284	-1.17596
TC0100000594.rn.1	Smoc2	SPARC related modular calcium binding 2; ENCODES a protein that exhibits calcium ion binding (inferred) AND heparin binding (inferred) AND INVOLVED IN extracellular matrix organization (inferred) AND positive regulation of cell-substrate adhesion (inferred) AND signal transduction (inferred) AND FOUND IN basement membrane (inferred) AND interstitial matrix (inferred) AND INTERACTS WITH 17beta-est…	4.13543	4.13543	4.13543	0.886461	0.695967	0.973227	0.914902	-1	-1
TC0100000595.rn.1	KnowTID_00003424	Non-coding transcript identified by Luo, et al., Non-coding transcript identified by NONCODE: Linc	3.4048	3.2585	3.27078	0.138686	0.158761	0.435891	0.495081	-1.10673	-1.09735
TC0100000596.rn.1	DUF1725.121	Unannotated AceView Transcript	16.8173	16.3692	16.8959	0.142514	0.853309	0.440506	0.97124	-1.36417	1.05603
TC0100000597.rn.1	LOC102546986; XLOC_000154	uncharacterized LOC102546986; Chalmel, et. al. Testis-expressed Unannotated Transcripts (TUTs)	4.58177	4.49913	4.54189	0.0474194	0.10765	0.236297	0.400457	-1.05895	-1.02802
TC0100000598.rn.1	LOC102550430	igE-binding protein-like	11.796	5.81652	6.21724	1.43355e-13	2.60996e-13	5.00122e-10	6.41696e-10	-63.0951	-47.7932
TC0100000599.rn.1	dUTPase.3	Unannotated AceView Transcript	13.0528	6.42485	6.99551	5.87763e-14	1.59761e-13	3.67844e-10	4.99921e-10	-98.9032	-66.5926
TC0100000600.rn.1	LOC100125364; smofler	hypothetical protein LOC100125364; INVOLVED IN apoptotic process (inferred) AND FOUND IN extracellular vesicular exosome (ortholog) AND INTERACTS WITH valproic acid (ortholog); Unannotated AceView Transcript	6.07207	6.15212	6.15212	0.0946423	0.061425	0.353641	0.286434	1.05705	1.05705
TC0100000601.rn.1	NONMMUG017543	Non-coding transcript identified by NONCODE: Antisense	3.55408	3.52925	3.54177	0.905707	0.410365	0.978649	0.763386	-1.01736	-1.00857
TC0100000602.rn.1	NONMMUG017544	Non-coding transcript identified by NONCODE: Antisense	5.00662	4.84809	4.90461	0.40641	0.984189	0.733523	1	-1.11615	-1.07326
TC0100000603.rn.1	Ermard	ER membrane-associated RNA degradation; INVOLVED IN multicellular organismal development (inferred) AND FOUND IN endoplasmic reticulum membrane (inferred) AND integral component of membrane (inferred) AND INTERACTS WITH (-)-epigallocatechin 3-gallate (ortholog) AND clofibrate (ortholog) AND potassium chromate (ortholog)	7.95272	8.41894	8.54157	0.00382505	0.000859029	0.0390572	0.0108788	1.38149	1.50405
TC0100000604.rn.1	XLOC_000157	Chalmel, et. al. Testis-expressed Unannotated Transcripts (TUTs)	4.03928	4.07757	4.15717	0.307439	0.510225	0.649041	0.826079	1.02689	1.08515
TC0100000605.rn.1	NONMMUG017549	Non-coding transcript identified by NONCODE: Linc	3.70406	3.69798	3.71122	0.24103	0.397029	0.577089	0.753634	-1.00422	1.00497
TC0100000606.rn.1	LOC102550720	uncharacterized LOC102550720	4.43122	4.57459	4.23582	0.911869	0.191366	0.980331	0.54463	1.10448	-1.14504
TC0100000607.rn.1	LOC102550953	uncharacterized LOC102550953	3.88796	4.02984	3.91627	0.231348	0.194736	0.566006	0.549787	1.10334	1.01981
TC0100000608.rn.1	NONMMUG017556	Non-coding transcript identified by NONCODE: Antisense	3.1658	3.14053	3.18827	0.418191	0.287896	0.742551	0.659874	-1.01767	1.01569
TC0100000609.rn.1	ENSMUSG00000097566; NONMMUG017557	RIKEN cDNA A930024N18 gene, Non-coding transcript identified by NONCODE: Antisense; Non-coding transcript identified by NONCODE: Antisense	4.09759	4.08926	4.1046	0.893118	0.603274	0.975252	0.874866	-1.00579	1.00487
TC0100000610.rn.1	Fam120b	family with sequence similarity 120B; family with sequence similarity 120B (Fam120b), mRNA; FOUND IN nucleus (inferred) AND INTERACTS WITH C60 fullerene AND furan AND ketamine; family with sequence similarity 120B (Fam120b), mRNA.	6.86486	7.04363	6.97229	0.00702001	0.0336513	0.0624659	0.191277	1.13192	1.07731
TC0100000611.rn.1	Tbp	TATA box binding protein; ENCODES a protein that exhibits DNA binding AND sequence-specific DNA binding transcription factor activity AND repressing transcription factor binding (ortholog) AND INVOLVED IN positive regulation of transcription DNA-templated AND spermatogenesis AND transcription from RNA polymerase II promoter (ortholog) AND PARTICIPATES IN cisplatin drug pathway AND Huntington dise…	9.36638	9.36638	9.37174	0.222066	0.322389	0.554918	0.691822	-1	1.00372
TC0100000612.rn.1	LOC102551826	uncharacterized LOC102551826	8.27058	8.2383	8.09546	0.641159	0.175973	0.87746	0.521725	-1.02263	-1.12906
TC0100000613.rn.1	LOC102551889; ployfly	uncharacterized LOC102551889; Unannotated AceView Transcript; Chalmel, et. al. AceView Annotation ployfly.bSep08; Chalmel, et. al. AceView Annotation ployfly.aSep08	4.50088	4.5009	4.5097	0.807959	0.450825	0.946726	0.79109	1.00001	1.00613
TC0100000614.rn.1	LOC100359636; Ribosomal_L35Ae.2	ribosomal protein L35a-like; Unannotated AceView Transcript	12.1526	11.9306	12.0213	0.232914	0.449048	0.567745	0.790461	-1.1663	-1.09527
TC0100000615.rn.1	Chd1	chromodomain helicase DNA binding protein 1; ENCODES a protein that exhibits methylated histone binding (ortholog) AND INVOLVED IN chromatin remodeling (ortholog) AND FOUND IN nucleus (inferred) AND INTERACTS WITH 2 4-dinitrotoluene AND 2 6-dinitrotoluene AND chloroprene; chromodomain helicase DNA binding protein 1 (Chd1), mRNA.	10.7456	10.6704	10.6983	0.296518	0.301622	0.63854	0.673608	-1.05346	-1.03331
TC0100000616.rn.1	KnowTID_00003428	Non-coding transcript identified by Luo, et al., Non-coding transcript identified by NONCODE: Linc	3.66958	3.6224	3.71952	0.530018	0.653583	0.816832	0.898207	-1.03324	1.03522
TC0100000617.rn.1	KnowTID_00003429	Non-coding transcript identified by Luo, et al., Non-coding transcript identified by NONCODE: Linc	3.44637	3.65635	3.72437	0.177216	0.33108	0.492885	0.699363	1.15667	1.21251
TC0100000618.rn.1	NONMMUG017574	Non-coding transcript identified by NONCODE: Linc	3.64571	3.60478	3.68623	0.737964	0.740959	0.920161	0.93197	-1.02878	1.02848
TC0100000619.rn.1	LOC102552381	uncharacterized LOC102552381	3.57211	3.62655	3.56877	0.895581	0.795252	0.976007	0.952192	1.03845	-1.00232
TC0100000620.rn.1	KnowTID_00003602	Non-coding transcript identified by Luo, et al., Non-coding transcript identified by NONCODE: Linc	3.57705	3.57895	3.9452	0.645373	0.0674314	0.879743	0.303384	1.00132	1.2907
TC0100000621.rn.1	swyfler	Unannotated AceView Transcript	6.33541	5.81467	6.16446	0.00651776	0.159593	0.0591279	0.496454	-1.4347	-1.1258
TC0100000622.rn.1			6.7906	6.94027	6.80077	0.148095	0.347298	0.449323	0.71357	1.10932	1.00707
TC0100000623.rn.1	KnowTID_00003433	Non-coding transcript identified by Luo, et al., Non-coding transcript identified by NONCODE: Linc	3.63966	3.65215	3.55295	0.558154	0.587238	0.833341	0.866226	1.00869	-1.06194
TC0100000624.rn.1			7.85053	7.86916	7.77783	0.407158	0.628252	0.734296	0.88648	1.01299	-1.05168
TC0100000625.rn.1	Riok2	RIO kinase 2; ENCODES a protein that exhibits ATP binding (inferred) AND protein serine/threonine kinase activity (inferred) AND INVOLVED IN protein phosphorylation (inferred) AND PARTICIPATES IN ribosome biogenesis pathway AND INTERACTS WITH 2 4-dinitrotoluene AND indole-3-methanol AND phenytoin; RIO kinase 2 (yeast) (Riok2), mRNA.	10.2259	10.165	10.2259	0.198436	0.624034	0.523883	0.884929	-1.04313	-1
TC0100000626.rn.1	swerfler	Unannotated AceView Transcript	5.20734	5.25654	5.04288	0.0802819	0.886222	0.322073	0.98122	1.03469	-1.12074
TC0100000627.rn.1	Lix1	limb and CNS expressed 1; Lix1 homolog (chicken); INTERACTS WITH 17alpha-ethynylestradiol (ortholog) AND 2 3 7 8-tetrachlorodibenzodioxine (ortholog) AND 3 4-methylenedioxymethamphetamine (ortholog)	3.97132	3.98003	3.97132	0.299357	0.34535	0.641241	0.711819	1.00606	-1
TC0100000628.rn.1	NONMMUG017592	Non-coding transcript identified by NONCODE: Linc	4.11852	4.71959	4.36653	0.111619	0.733389	0.388185	0.929574	1.51684	1.18757
TC0100000629.rn.1	KnowTID_00003434	Non-coding transcript identified by Luo, et al., Non-coding transcript identified by NONCODE: Linc	3.96237	3.9872	4.05109	0.549327	0.279601	0.828338	0.651425	1.01736	1.06343
TC0100000630.rn.1	fafley	Unannotated AceView Transcript	16.6385	16.092	16.6244	0.0969571	0.779129	0.358528	0.946513	-1.46056	-1.0098
TC0100000631.rn.1	farfley	Unannotated AceView Transcript	16.0617	15.3837	15.9447	0.0645884	0.669849	0.283047	0.904994	-1.59984	-1.08443
TC0100000632.rn.1	LOC102552823; skyfly	zinc finger protein 709-like; Unannotated AceView Transcript	5.76082	5.70053	5.96554	0.281208	0.0274317	0.623196	0.166149	-1.04268	1.15246
TC0100000633.rn.1	LOC102553133; skufly	uncharacterized LOC102553133; Unannotated AceView Transcript; Chalmel, et. al. AceView Annotation skufly.aSep08	4.05665	3.99515	4.05449	0.178898	0.713101	0.495581	0.921984	-1.04355	-1.0015
TC0100000634.rn.1	Mir99b; Mir125a	microRNA 99b; microRNA 125a	7.0796	6.92006	7.11891	0.036443	0.481599	0.201802	0.810348	-1.11693	1.02762
TC0100000635.rn.1	LOC102554770	uncharacterized LOC102554770	4.57312	4.36954	4.51756	0.39141	0.530786	0.721973	0.838121	-1.15155	-1.03926
TC0100000636.rn.1	NONMMUG017602	Non-coding transcript identified by NONCODE: Antisense	4.34523	4.24922	4.3474	0.466436	0.650499	0.776663	0.896572	-1.06881	1.00151
TC0100000637.rn.1	Fpr1	formyl peptide receptor 1; ENCODES a protein that exhibits RAGE receptor binding AND N-formyl peptide receptor activity (ortholog) AND INVOLVED IN G-protein coupled receptor signaling pathway (ortholog) AND phospholipase C-activating G-protein coupled receptor signaling pathway (ortholog) AND PARTICIPATES IN Staphylococcus aureus infection pathway AND FOUND IN integral component of membrane (infe…	3.41679	3.48248	3.40597	0.298176	0.646016	0.640293	0.894463	1.04659	-1.00753
TC0100000638.rn.1	gerfley	Unannotated AceView Transcript	3.19573	3.06268	3.37956	0.196284	0.312958	0.52069	0.684206	-1.09661	1.1359
TC0100000639.rn.1	Vom1r8; Vom1r6	vomeronasal 1 receptor 8; vomeronasal 1 receptor 6; vomeronasal 1 receptor 6 (Vom1r6), mRNA; ENCODES a protein that exhibits pheromone receptor activity (inferred) AND INVOLVED IN G-protein coupled receptor signaling pathway (inferred) AND FOUND IN integral component of membrane (inferred) AND INTERACTS WITH arsenite(3-) (ortholog) AND benzo[a]pyrene (ortholog) AND cadmium dichloride (ortholog)	3.81953	3.78997	3.77912	0.742809	0.624964	0.922714	0.885332	-1.0207	-1.02841
TC0100000640.rn.1	LOC690283	similar to TAF5-like RNA polymerase II, p300/CBP-associated factor (PCAF)-associated factor; similar to TAF5-like RNA polymerase II p300/CBP-associated factor (PCAF)-associated factor	7.55584	6.92079	7.04998	0.000697567	0.00189589	0.00998116	0.0206057	-1.55299	-1.41998
TC0100000641.rn.1	Vom1r13	vomeronasal 1 receptor 13	3.47531	3.75569	3.60353	0.116751	0.141657	0.397905	0.466532	1.21451	1.09295
TC0100000642.rn.1	ENSMUSG00000067949	vomeronasal 1 receptor, pseudogene 144, Non-coding transcript identified by NONCODE: Linc	3.98895	3.83576	3.91891	0.547333	0.756043	0.827094	0.937904	-1.11202	-1.04974
TC0100000643.rn.1	Ppp2r1a	protein phosphatase 2, regulatory subunit A, alpha; ENCODES a protein that exhibits antigen binding (ortholog) AND protein heterodimerization activity (ortholog) AND protein serine/threonine phosphatase activity (ortholog) AND INVOLVED IN chromosome segregation (ortholog) AND peptidyl-serine dephosphorylation (ortholog) AND positive regulation of extrinsic apoptotic signaling pathway in absence o…	14.0488	14.3395	14.0221	0.0405363	0.168846	0.215258	0.511247	1.22324	-1.0187
TC0100000644.rn.1	KRAB.53; LOC100365363; ENSRNOG00000011312	Unannotated AceView Transcript; ENCODES a protein that exhibits pheromone receptor activity (inferred) AND INVOLVED IN G-protein coupled receptor signaling pathway (inferred) AND FOUND IN integral component of membrane (inferred) AND INTERACTS WITH arsenic atom (ortholog) AND arsenite(3-) (ortholog) AND benzo[a]pyrene (ortholog); Chalmel, et. al. AceView Annotation KRAB.53.aSep08; Uncharacterized…	7.61034	7.42054	7.76953	0.232203	0.253095	0.56698	0.62129	-1.1406	1.11666
TC0100000645.rn.1	NONMMUG017626	Non-coding transcript identified by NONCODE: Sense No Exonic	6.50367	6.18433	6.77935	0.340981	0.104591	0.679238	0.394962	-1.24776	1.21056
TC0100000646.rn.1	pyzar	Unannotated AceView Transcript	15.681	14.4964	15.3972	0.0142485	0.282133	0.106726	0.654243	-2.27308	-1.21745
TC0100000647.rn.1	Vom1r17	ENCODES a protein that exhibits pheromone receptor activity (inferred) AND INVOLVED IN G-protein coupled receptor signaling pathway (inferred) AND FOUND IN integral component of membrane (inferred)	4.19059	4.14708	4.1905	0.215354	0.153751	0.546795	0.486619	-1.03062	-1.00006
TC0100000648.rn.1	Vom1r19	vomeronasal 1 receptor 19; ENCODES a protein that exhibits pheromone receptor activity (inferred) AND INVOLVED IN G-protein coupled receptor signaling pathway (inferred) AND FOUND IN integral component of membrane (inferred) AND INTERACTS WITH arsenite(3-) (ortholog) AND benzo[a]pyrene (ortholog) AND cadmium dichloride (ortholog)	4.02567	3.70563	3.7846	0.300334	0.368802	0.642258	0.731215	-1.24837	-1.18187
TC0100000649.rn.1	ENSMUSG00000093648; ENSMUSG00000093453	vomeronasal 1 receptor, pseudogene 148, Non-coding transcript identified by NONCODE: Linc; vomeronasal 1 receptor, pseudogene 146, Non-coding transcript identified by NONCODE: Linc	3.28647	3.75769	3.4543	0.0540115	0.61444	0.255059	0.880571	1.38629	1.12337
TC0100000650.rn.1	Vom1r20	vomeronasal 1 receptor 20; ENCODES a protein that exhibits pheromone receptor activity (inferred) AND INVOLVED IN G-protein coupled receptor signaling pathway (inferred) AND FOUND IN integral component of membrane (inferred) AND INTERACTS WITH arsenite(3-) (ortholog) AND benzo[a]pyrene (ortholog) AND cadmium dichloride (ortholog)	3.64414	3.57392	3.6139	0.638867	0.940054	0.876177	0.994072	-1.04987	-1.02118
TC0100000651.rn.1	Vom1r111; Vom1r16; Vom1r17	vomeronasal 1 receptor 111; vomeronasal 1 receptor 16; vomeronasal 1 receptor 17; ENCODES a protein that exhibits pheromone receptor activity (inferred) AND INVOLVED IN G-protein coupled receptor signaling pathway (inferred) AND FOUND IN integral component of membrane (inferred)	3.53291	3.42012	3.49289	0.801978	0.397527	0.943983	0.753872	-1.08132	-1.02813
TC0100000652.rn.1	LOC102554200	zinc finger protein 271-like	6.96947	7.17364	7.32771	0.486619	0.0292706	0.790183	0.174071	1.15203	1.28186
TC0100000653.rn.1	Zfp677; meefley; LOC102552527	zinc finger protein 677; Unannotated AceView Transcript; zinc finger protein 420-like	7.686	7.77675	7.87912	0.28485	0.00803135	0.626887	0.0660567	1.06493	1.14323
TC0100000654.rn.1	Zfp51	zinc finger protein 51	6.08677	6.06175	6.18196	0.72049	0.103656	0.913646	0.393073	-1.01749	1.0682
TC0100000655.rn.1	LOC102552284; XLOC_000173	ENCODES a protein that exhibits metal ion binding (inferred) AND nucleic acid binding (inferred) AND FOUND IN intracellular (inferred) AND INTERACTS WITH 2 3 7 8-tetrachlorodibenzodioxine (ortholog) AND copper atom (ortholog) AND copper(0) (ortholog); Chalmel, et. al. Testis-expressed Unannotated Transcripts (TUTs)	7.15152	7.0176	7.15152	0.0332411	0.787979	0.19148	0.949865	-1.09727	-1
TC0100000657.rn.1	NONMMUG017639	Non-coding transcript identified by NONCODE: Linc	5.70099	5.97084	5.9958	0.0624149	0.0190347	0.277372	0.12783	1.20568	1.22672
TC0100000658.rn.1	Zfp948-ps1	zinc finger protein 948, pseudogene 1	8.72671	8.69002	8.97065	0.532875	0.0380192	0.818834	0.208418	-1.02575	1.18423
TC0100000659.rn.1	NONMMUG017643	Non-coding transcript identified by NONCODE: Exonic	5.96648	6.66648	7.02816	0.0374653	0.0102685	0.205254	0.0801475	1.6245	2.08735
TC0100000660.rn.1	norfley	Unannotated AceView Transcript	5.50913	5.55253	5.53378	0.520888	0.21175	0.811218	0.571815	1.03054	1.01723
TC0100000661.rn.1	LOC102547671	zinc finger protein 695-like	5.61507	5.60914	5.61566	0.555496	0.954113	0.832077	0.997923	-1.00412	1.00041
TC0100000662.rn.1	Znf761; Zfp51	zinc finger protein 761; INTERACTS WITH 3 4-methylenedioxymethamphetamine (ortholog) AND clofibrate (ortholog) AND paracetamol (ortholog)	7.37195	7.5965	7.851	0.00143016	7.73892e-06	0.0178102	0.000256629	1.16842	1.39383
TC0100000663.rn.1	ENSMUSG00000092301	predicted gene 6887, Non-coding transcript identified by NONCODE: Linc, ribosomal protein L29 (Rpl29) pseudogene	7.26821	6.55099	6.56304	0.000281818	0.00115844	0.00490914	0.0138334	-1.64402	-1.63034
TC0100000664.rn.1	RGD1565566	ENCODES a protein that exhibits structural constituent of ribosome (inferred) AND INVOLVED IN translation (inferred) AND FOUND IN ribosome (inferred) AND INTERACTS WITH (-)-epigallocatechin 3-gallate (ortholog) AND cadmium atom (ortholog) AND diarsenic trioxide (ortholog); similar to 60S ribosomal protein L18a	10.9031	10.2997	10.7373	0.00494306	0.925829	0.047613	0.990615	-1.51927	-1.12173
TC0100000665.rn.1	LOC102553104; skofly	uncharacterized LOC102553104; Unannotated AceView Transcript	6.84649	6.4608	6.62055	0.00542231	0.0272691	0.0512469	0.165419	-1.30648	-1.16954
TC0100000666.rn.1	KRAB.54; LOC682206; LOC102553001; pawfley; LOC690543	Unannotated AceView Transcript; similar to Zinc finger protein 208; zinc finger protein 431-like; Chalmel, et. al. AceView Annotation LOC690543.aSep08	8.25335	8.14226	8.38522	0.190668	0.1997	0.513074	0.556257	-1.08005	1.09571
TC0100000667.rn.1	LOC102548662	uncharacterized LOC102548662	4.04579	3.78128	4.05788	0.113974	0.986259	0.392723	1	-1.20123	1.00841
TC0100000668.rn.1	LOC102548728; zf-C2H2.103	zinc finger protein 845-like; Unannotated AceView Transcript	4.59613	4.13871	4.12103	4.3966e-06	2.90017e-06	0.000191541	0.000118912	-1.37309	-1.39002
TC0100000669.rn.1	NONMMUG017651	Non-coding transcript identified by NONCODE: Antisense	4.17133	4.21607	4.33621	0.971544	0.181617	0.997927	0.530349	1.03149	1.12107
TC0100000670.rn.1	LOC102554980	uncharacterized LOC102554980	4.03545	4.01643	4.05054	0.940161	0.274368	0.98871	0.646585	-1.01327	1.01052
TC0100000671.rn.1	RGD1566248	similar to hypothetical protein FLJ14345	7.66346	7.55304	7.81011	0.542102	0.0741227	0.823865	0.321231	-1.07955	1.10699
TC0100000672.rn.1	KnowTID_00003445	Non-coding transcript identified by Luo, et al., Non-coding transcript identified by NONCODE: Linc	4.54803	4.56989	4.57392	0.634589	0.938107	0.873989	0.993607	1.01527	1.01811
TC0100000673.rn.1	NONMMUG017679	Non-coding transcript identified by NONCODE: Linc, Non-coding transcript identified by Luo, et al.	3.66616	3.76277	3.60026	0.103753	0.258527	0.372573	0.628123	1.06926	-1.04674
TC0100000674.rn.1	RGD1566248	ENCODES a protein that exhibits metal ion binding (inferred) AND nucleic acid binding (inferred) AND INVOLVED IN regulation of transcription DNA-templated (inferred) AND FOUND IN intracellular (inferred)	3.70077	3.6914	3.75198	0.756212	0.322729	0.92759	0.69202	-1.00651	1.03613
TC0100000675.rn.1	Vom2r80	vomeronasal 2 receptor, 80	4.45426	4.45518	4.48033	0.631464	0.317615	0.87252	0.688175	1.00064	1.01823
TC0100000676.rn.1	Vom2r16; Vom2r80; Vom2r17	vomeronasal 2 receptor, 16; vomeronasal 2 receptor, 16 (Vom2r16), mRNA; ENCODES a protein that exhibits G-protein coupled receptor activity (inferred) AND INVOLVED IN G-protein coupled receptor signaling pathway (inferred) AND FOUND IN integral component of membrane (inferred) AND plasma membrane (inferred); ENCODES a protein that exhibits G-protein coupled receptor activity (inferred) AND INVOLV…	4.05708	4.05708	4.05708	0.849181	1	0.961323	1	-1	-1
TC0100000677.rn.1	veefley	Unannotated AceView Transcript	3.61598	3.21994	3.381	0.0351082	0.0848293	0.198124	0.349502	-1.31589	-1.17689
TC0100000678.rn.1	LOC100911044	vomeronasal type-2 receptor 26-like	3.72111	3.73684	3.75159	0.159656	0.571442	0.467564	0.858959	1.01096	1.02135
TC0100000679.rn.1	Vom1r110; Vom1r27	vomeronasal 1 receptor 110; vomeronasal 1 receptor 110 (Vom1r110), mRNA; ENCODES a protein that exhibits pheromone receptor activity (inferred) AND INVOLVED IN G-protein coupled receptor signaling pathway (inferred) AND FOUND IN integral component of membrane (inferred) AND INTERACTS WITH arsenite(3-) (ortholog) AND benzo[a]pyrene (ortholog) AND cadmium dichloride (ortholog); vomeronasal 1 recept…	3.9316	3.84539	3.90067	0.610055	0.830179	0.861258	0.964608	-1.06157	-1.02167
TC0100000680.rn.1	Vom1r28	vomeronasal 1 receptor 28; vomeronasal 1 receptor 28 (Vom1r28), mRNA; ENCODES a protein that exhibits pheromone receptor activity (inferred) AND INVOLVED IN G-protein coupled receptor signaling pathway (inferred) AND FOUND IN integral component of membrane (inferred) AND INTERACTS WITH arsenite(3-) (ortholog) AND benzo[a]pyrene (ortholog)	3.52286	3.68839	3.63155	0.00771246	0.0634788	0.0670719	0.29242	1.12158	1.07825
TC0100000681.rn.1	Vom1r29	vomeronasal 1 receptor 29; vomeronasal 1 receptor 29 (Vom1r29), mRNA; ENCODES a protein that exhibits pheromone receptor activity (inferred) AND INVOLVED IN G-protein coupled receptor signaling pathway (inferred) AND FOUND IN integral component of membrane (inferred) AND INTERACTS WITH arsenite(3-) (ortholog) AND benzo[a]pyrene (ortholog) AND cadmium dichloride (ortholog); vomeronasal 1 receptor …	3.69814	3.72689	3.67224	0.512014	0.493445	0.805303	0.816915	1.02013	-1.01812
TC0100000682.rn.1	Vom1r109	vomeronasal 1 receptor 109; vomeronasal 1 receptor 109 (Vom1r109), mRNA; ENCODES a protein that exhibits pheromone receptor activity (inferred) AND INVOLVED IN G-protein coupled receptor signaling pathway (inferred) AND FOUND IN integral component of membrane (inferred) AND INTERACTS WITH arsenite(3-) (ortholog) AND benzo[a]pyrene (ortholog) AND cadmium dichloride (ortholog)	3.29396	3.39178	3.53685	0.83562	0.944488	0.956723	0.995043	1.07015	1.18336
TC0100000683.rn.1	LOC102554515	uncharacterized LOC102554515	3.44544	3.43428	3.45018	0.401644	0.44987	0.729716	0.79069	-1.00776	1.0033
TC0100000684.rn.1	Vom1r30	vomeronasal 1 receptor 30; vomeronasal 1 receptor 30 (Vom1r30), mRNA; ENCODES a protein that exhibits pheromone receptor activity (inferred) AND INVOLVED IN G-protein coupled receptor signaling pathway (inferred) AND FOUND IN integral component of membrane (inferred) AND INTERACTS WITH arsenite(3-) (ortholog) AND benzo[a]pyrene (ortholog) AND cadmium dichloride (ortholog)	3.09781	3.11251	3.09781	0.486527	0.152692	0.790125	0.484924	1.01024	-1
TC0100000685.rn.1	NONMMUG037214	Non-coding transcript identified by NONCODE: Linc, Non-coding transcript identified by Luo, et al.	4.18517	4.23105	4.2697	0.84573	0.589178	0.960101	0.867374	1.03231	1.06034
TC0100000686.rn.1	dorbly	Unannotated AceView Transcript	17.0187	15.8023	16.5453	0.0265463	0.274451	0.165265	0.646642	-2.32373	-1.38835
TC0100000687.rn.1	gerbly	Unannotated AceView Transcript	17.4696	16.6904	17.4704	0.0286881	0.508044	0.174016	0.824927	-1.71622	1.00054
TC0100000688.rn.1	zawfley	Unannotated AceView Transcript	17.5138	16.687	17.4942	0.0360948	0.571815	0.200822	0.858959	-1.77371	-1.01372
TC0100000689.rn.1	chuflee	Unannotated AceView Transcript	17.0103	16.2033	16.8917	0.027144	0.448321	0.167757	0.790025	-1.7495	-1.08565
TC0100000690.rn.1	zorfley	Unannotated AceView Transcript	17.2105	16.2694	17.0872	0.0239893	0.449498	0.154314	0.790623	-1.92001	-1.08925
TC0100000691.rn.1	chufley	Unannotated AceView Transcript	8.26682	7.55321	7.90645	0.0766298	0.478502	0.313431	0.808428	-1.63989	-1.28375
TC0100000692.rn.1	RGD1562625	similar to killer activatory receptor-like protein p91D	3.48358	3.49629	3.77261	0.987082	0.0108757	1	0.0837569	1.00885	1.22182
TC0100000693.rn.1	Pirb; Lilrb3	paired Ig-like receptor B; leukocyte immunoglobulin-like receptor, subfamily B (with TM and ITIM domains), member 3 (Lilrb3), mRNA; PARTICIPATES IN B cell receptor signaling pathway AND INTERACTS WITH 17beta-estradiol (ortholog) AND 2 3 7 8-tetrachlorodibenzodioxine (ortholog) AND 3 3' 4 4' 5-pentachlorobiphenyl (ortholog); leukocyte immunoglobulin-like receptor, subfamily B (with TM and ITIM dom…	5.06477	5.06477	5.06477	0.620719	1	0.867163	1	-1	-1
TC0100000695.rn.1	cherfley	Unannotated AceView Transcript	4.07104	4.03328	4.08936	0.956439	0.766284	0.993364	0.941866	-1.02652	1.01278
TC0100000696.rn.1	RGD1562311	similar to PIRA5	3.55854	3.416	3.36388	0.72168	0.633943	0.914044	0.889109	-1.10385	-1.14446
TC0100000697.rn.1	LOC690938; LOC683420	similar to Protein CXorf17 homolog; hypothetical protein LOC683420	9.17066	10.0151	9.79265	0.000245122	0.00255227	0.00440132	0.0262165	1.7956	1.53899
TC0100000698.rn.1	Pira2	Protein LOC100912456	3.57695	3.57695	3.54117	0.851081	0.665207	0.96162	0.903327	-1	-1.02511
TC0100000699.rn.1	choyfley	Unannotated AceView Transcript	17.4903	16.6116	17.4189	0.023071	0.4349	0.150204	0.780383	-1.83863	-1.05068
TC0100000700.rn.1	DUF1725.143	Unannotated AceView Transcript	17.1015	16.4858	17.073	0.0582335	0.711631	0.266231	0.921459	-1.53226	-1.01993
TC0100000701.rn.1	charpo	Unannotated AceView Transcript	17.8505	16.8376	17.3869	0.0185512	0.252381	0.129497	0.620462	-2.01792	-1.37892
TC0100000702.rn.1	shyfley	Unannotated AceView Transcript	17.5644	16.6897	17.5067	0.0341056	0.560259	0.194701	0.854484	-1.83357	-1.04078
TC0100000703.rn.1	shofley	Unannotated AceView Transcript	17.4825	16.4821	17.4284	0.0366307	0.548024	0.202451	0.847722	-2.00053	-1.03818
TC0100000704.rn.1	shawfley	Unannotated AceView Transcript	17.5138	16.687	17.4942	0.0360948	0.571815	0.200822	0.858959	-1.77371	-1.01372
TC0100000705.rn.1	Mboat7	membrane bound O-acyltransferase domain containing 7; Protein LOC100909580; RCG56817, isoform CRA_a; FOUND IN integral component of membrane (inferred) AND INTERACTS WITH hydralazine (ortholog) AND valproic acid (ortholog) AND zinc atom (ortholog)	7.5012	7.85404	7.99299	0.000584767	0.00013697	0.0086966	0.00249981	1.27708	1.40619
TC0100000707.rn.1	LOC690955	INTERACTS WITH all-trans-retinoic acid (ortholog) AND benzo[a]pyrene (ortholog) AND bilirubin (ortholog)	4.0142	4.0142	4.01237	1	0.770529	1	0.943722	-1	-1.00127
TC0100000708.rn.1	NCBI_Gene:100861805	PREDICTED: uncharacterized LOC100861805 (LOC100861805), miscRNA.	8.71537	8.66655	8.33116	0.406884	0.0217699	0.734033	0.140801	-1.03441	-1.30514
TC0100000709.rn.1	Mboat7	membrane bound O-acyltransferase domain containing 7 (Mboat7), mRNA	8.9655	9.35602	9.5403	0.000814098	0.000287114	0.0113061	0.00448808	1.31087	1.48947
TC0100000710.rn.1	Leng1	leukocyte receptor cluster (LRC) member 1; leukocyte receptor cluster (LRC) member 1 (Leng1), mRNA; INTERACTS WITH 2 4 6-trinitrotoluene AND 17alpha-ethynylestradiol (ortholog) AND 2 3 7 8-tetrachlorodibenzodioxine (ortholog); leukocyte receptor cluster (LRC) member 1 (Leng1), mRNA.	5.87749	5.97754	5.97937	0.0483409	0.0521981	0.239267	0.258482	1.07181	1.07317
TC0100000711.rn.1	ENSMUSG00000085039; NONMMUG037090	predicted gene 15927, Non-coding transcript identified by NONCODE: Antisense, novel transcript; Non-coding transcript identified by NONCODE: Antisense; predicted gene 15927, novel transcript	4.07437	4.07437	4.07437	0.9044	0.547797	0.978416	0.847559	-1	-1
TC0100000712.rn.1	Tfpt	TCF3 (E2A) fusion partner; TCF3 (E2A) fusion partner (Tfpt), mRNA; ENCODES a protein that exhibits DNA binding AND protein heterodimerization activity AND protein kinase binding AND INVOLVED IN apoptotic process AND positive regulation of apoptotic process AND apoptotic signaling pathway (ortholog) AND FOUND IN actin filament AND cytoplasm AND nucleus AND INTERACTS WITH 2 4-dinitrotoluene AND 2-m…	6.92924	6.98236	6.9035	0.328556	0.991588	0.669012	1	1.03751	-1.018
TC0100000713.rn.1	blorfley	Unannotated AceView Transcript	9.45183	9.64794	9.73128	0.100745	0.0383638	0.366258	0.209842	1.14561	1.21373
TC0100000714.rn.1	Oscar	osteoclast associated, immunoglobulin-like receptor; osteoclast associated, immunoglobulin-like receptor (Oscar), mRNA; FOUND IN extracellular vesicular exosome (ortholog) AND INTERACTS WITH copper atom (ortholog) AND copper(0) (ortholog) AND copper(2+) sulfate (ortholog)	4.26429	4.187	4.21055	0.213233	0.173798	0.54358	0.518571	-1.05503	-1.03795
TC0100000715.rn.1	NONMMUG037086	Non-coding transcript identified by NONCODE: Linc, Non-coding transcript identified by Luo, et al.	3.44018	3.3191	3.69111	0.393795	0.0465315	0.72355	0.239783	-1.08754	1.18998
TC0100000716.rn.1	LOC100359972	osteoclast-associated receptor-like	3.42419	3.42024	3.41967	0.954852	0.675582	0.992975	0.907286	-1.00274	-1.00314
TC0100000717.rn.1	Tarm1	Protein Tarm1; INTERACTS WITH trimellitic anhydride (ortholog)	3.80621	3.80651	3.80556	0.529707	0.991978	0.816697	1	1.00021	-1.00046
TC0100000718.rn.1	NONMMUG037085	Non-coding transcript identified by NONCODE: Sense No Exonic	3.39048	3.3421	3.17467	0.337042	0.0689377	0.676358	0.307159	-1.0341	-1.16136
TC0100000719.rn.1	Vstm1	INTERACTS WITH 3-methylcholanthrene (ortholog)	7.88007	8.18386	8.61764	0.00406451	8.30428e-06	0.0409197	0.000271184	1.23439	1.66736
TC0100000720.rn.1	NONMMUG037081; uc009eux.2; KnowTID_00006679	Non-coding transcript identified by NONCODE: Linc; 17 days embryo head cDNA, RIKEN full-length enriched library, clone:3300002P13 product:hypothetical protein, full insert sequence.; Non-coding transcript identified by Luo, et al., Non-coding transcript identified by NONCODE: Linc	3.8554	3.85687	3.93863	0.767832	0.158027	0.932676	0.493903	1.00102	1.05939
TC0100000721.rn.1	NONMMUG037079	Non-coding transcript identified by NONCODE: Antisense	4.55148	4.54817	4.53273	0.326464	0.230574	0.667683	0.59468	-1.0023	-1.01308
TC0100000722.rn.1	Olr1l	olfactory receptor 1-like	3.89986	4.00448	3.9299	0.581228	0.505209	0.846053	0.823209	1.07522	1.02105
TC0100000723.rn.1	Olr1l	ENCODES a protein that exhibits G-protein coupled receptor activity (inferred) AND olfactory receptor activity (inferred) AND INVOLVED IN detection of chemical stimulus involved in sensory perception of smell (inferred) AND G-protein coupled receptor signaling pathway (inferred) AND FOUND IN integral component of membrane (inferred) AND plasma membrane (inferred)	4.65004	4.89351	4.77462	0.0137347	0.0896622	0.103824	0.360945	1.18383	1.09019
TC0100000724.rn.1	Olr386	olfactory receptor 386; olfactory receptor 386 (Olr386), mRNA; ENCODES a protein that exhibits olfactory receptor activity (inferred) AND INVOLVED IN detection of chemical stimulus involved in sensory perception of smell (inferred) AND G-protein coupled receptor signaling pathway (inferred) AND FOUND IN integral component of membrane (inferred) AND INTERACTS WITH 2 4-dinitrotoluene AND 2 6-dinitr…	3.63635	3.55067	3.59591	0.165129	0.364209	0.475681	0.727306	-1.06119	-1.02843
TC0100000725.rn.1	Nlrp12	NLR family, pyrin domain containing 12; NLR family, pyrin domain containing 12 (Nlrp12), mRNA; ENCODES a protein that exhibits ATP binding (inferred) AND INVOLVED IN cellular response to cytokine stimulus (ortholog) AND dendritic cell migration (ortholog) AND negative regulation of cytokine secretion (ortholog) AND ASSOCIATED WITH Familial Cold Autoinflammatory Syndrome 2 (ortholog) AND FOUND IN …	3.97945	3.97945	3.97945	0.629146	0.629146	0.871095	0.886844	-1	-1
TC0100000726.rn.1	KnowTID_00006677; NONMMUG037076	Non-coding transcript identified by Luo, et al., Non-coding transcript identified by NONCODE: Linc; Non-coding transcript identified by NONCODE: Linc	4.51715	4.61428	4.5976	0.0621691	0.163246	0.276726	0.502646	1.06964	1.05735
TC0100000727.rn.1	LOC292543; AU018091	similar to solute carrier family 7 (cationic amino acid transporter, y+ system), member 3; expressed sequence AU018091; ENCODES a protein that exhibits amino acid transmembrane transporter activity (inferred) AND INVOLVED IN amino acid transmembrane transport (inferred) AND FOUND IN integral component of membrane (inferred) AND INTERACTS WITH hydroquinone O-beta-D-glucopyranoside (ortholog)	4.35415	4.3534	4.46404	0.682615	0.0352534	0.898501	0.197693	-1.00052	1.07915
TC0100000728.rn.1	LOC100909757; mufley; zf-C2H2.91	uncharacterized LOC100909757; Unannotated AceView Transcript	9.00257	8.99826	9.04416	0.396157	0.356134	0.725406	0.721167	-1.00299	1.02925
TC0100000729.rn.1	Vom2r12; Vom2r13	vomeronasal 2 receptor, 12; vomeronasal 2 receptor, 13; vomeronasal 2 receptor, 13 (Vom2r13), mRNA; ENCODES a protein that exhibits G-protein coupled receptor activity (inferred) AND INVOLVED IN G-protein coupled receptor signaling pathway (inferred) AND FOUND IN integral component of membrane (inferred) AND plasma membrane (inferred); ENCODES a protein that exhibits G-protein coupled receptor ac…	4.0432	4.0432	4.05938	0.630403	0.808736	0.871911	0.958082	-1	1.01128
TC0100000730.rn.1	terfley	Unannotated AceView Transcript	3.89102	3.89165	3.92014	0.198232	0.325574	0.523633	0.69461	1.00043	1.02039
TC0100000731.rn.1	LOC682526	similar to putative pheromone receptor (Go-VN4)	3.82086	3.82086	3.81868	0.763352	0.457182	0.930651	0.794645	-1	-1.00151
TC0100000732.rn.1	Vom2r19	vomeronasal 2 receptor, 19; ENCODES a protein that exhibits G-protein coupled receptor activity (inferred) AND INVOLVED IN G-protein coupled receptor signaling pathway (inferred) AND FOUND IN integral component of membrane (inferred) AND plasma membrane (inferred)	4.02216	3.97309	4.0246	0.256939	0.610593	0.595803	0.878744	-1.0346	1.00169
TC0100000733.rn.1	Mzf1	myeloid zinc finger 1; ENCODES a protein that exhibits protein homodimerization activity (ortholog) AND RNA polymerase II core promoter proximal region sequence-specific DNA binding (ortholog) AND RNA polymerase II core promoter proximal region sequence-specific DNA binding transcription factor activity involved in negative regulation of transcription (ortholog) AND INVOLVED IN negative regulatio…	4.56323	4.66916	4.7148	0.0254833	0.0050416	0.160667	0.0456556	1.07619	1.11078
TC0100000734.rn.1	Ube2m; Chmp2a	ubiquitin-conjugating enzyme E2M; charged multivesicular body protein 2A; ENCODES a protein that exhibits protein domain specific binding (ortholog) AND INVOLVED IN establishment of protein localization (ortholog) AND positive regulation of viral release from host cell (ortholog) AND regulation of viral process (ortholog) AND PARTICIPATES IN endocytosis pathway AND FOUND IN cytosol (ortholog) AND…	9.00288	9.45262	9.36964	1.59363e-05	0.000126544	0.00051725	0.00234182	1.36579	1.28945
TC0100000735.rn.1	NONMMUG037260	Non-coding transcript identified by NONCODE: Antisense	3.64762	3.69549	3.6515	0.328186	0.398775	0.668749	0.754864	1.03374	1.00269
TC0100000736.rn.1	Zbtb45	zinc finger and BTB domain containing 45; ENCODES a protein that exhibits metal ion binding (inferred) AND nucleic acid binding (inferred) AND FOUND IN nucleus (inferred) AND INTERACTS WITH aflatoxin B1 AND 17beta-estradiol (ortholog) AND 2 3 7 8-tetrachlorodibenzodioxine (ortholog)	6.20274	6.19496	6.23458	0.306999	0.266201	0.64842	0.637227	-1.00541	1.02232
TC0100000737.rn.1	Slc27a5	solute carrier family 27 (fatty acid transporter), member 5; ENCODES a protein that exhibits cholate-CoA ligase activity AND protein complex binding AND fatty acid transporter activity (ortholog) AND INVOLVED IN bile acid metabolic process AND bile acid biosynthetic process (ortholog) AND fatty acid transport (ortholog) AND PARTICIPATES IN bile acid biosynthetic pathway AND bile acid transport pa…	4.18707	4.18979	4.18707	0.498815	0.666384	0.797624	0.90397	1.00189	-1
TC0100000738.rn.1	LSM.2	Unannotated AceView Transcript	11.6123	11.4882	11.4491	0.453112	0.245489	0.767605	0.612363	-1.08982	-1.11975
TC0100000739.rn.1	LOC691759; LOC102552250	hypothetical protein LOC691759; uncharacterized LOC102552250; Chalmel, et. al. AceView Annotation LOC691759.aSep08; Chalmel, et. al. AceView Annotation LOC691759.bSep08	3.60668	3.67352	3.68568	0.403621	0.079072	0.731598	0.33424	1.04742	1.05628
TC0100000740.rn.1	ryflor	Unannotated AceView Transcript	4.65212	4.65924	4.67661	0.365268	0.711252	0.700536	0.921307	1.00495	1.01712
TC0100000741.rn.1	ENSRNOG00000042745	Uncharacterized protein [Source:UniProtKB/TrEMBL;Acc:F1LT97] Chalmel, et. al. Testis-expressed Unannotated Transcripts (TUTs)	4.01736	4.04616	4.04469	0.350097	0.427173	0.68755	0.775226	1.02016	1.01913
TC0100000742.rn.1	smofly	Unannotated AceView Transcript	4.26928	4.31794	4.53219	0.159513	0.726493	0.467345	0.926703	1.0343	1.1999
TC0100000743.rn.1	MGI:5011585	PREDICTED: predicted gene, 19400 (Gm19400), miscRNA.	8.24363	7.9858	7.76829	0.969607	0.638359	0.997136	0.890985	-1.19568	-1.39024
TC0100000744.rn.1	NONMMUG037253	Non-coding transcript identified by NONCODE: Linc; Non-coding transcript identified by NONCODE: Linc, Non-coding transcript identified by Luo, et al.	4.17357	4.10629	4.12389	0.689606	0.522938	0.901648	0.832799	-1.04774	-1.03504
TC0100000745.rn.1	KnowTID_00006695	Non-coding transcript identified by Luo, et al., Non-coding transcript identified by NONCODE: Linc	3.39623	3.52434	3.29569	0.743368	0.730376	0.922928	0.928551	1.09286	-1.07218
TC0100000746.rn.1	Zfp329; Vom2r-ps60	zinc finger protein 329; ENCODES a protein that exhibits metal ion binding (inferred) AND nucleic acid binding (inferred) AND INTERACTS WITH chloroprene AND furan AND aflatoxin B1 (ortholog); vomeronasal 2 receptor, pseudogene 60zinc finger protein 329	4.10625	4.14031	4.10314	0.46809	0.9675	0.777811	1	1.02389	-1.00216
TC0100000747.rn.1	naflor	Unannotated AceView Transcript	8.21306	8.95966	8.90716	2.92349e-05	5.79216e-05	0.000830276	0.00126625	1.67783	1.61787
TC0100000748.rn.1	Zscan18	ENCODES a protein that exhibits metal ion binding (inferred) AND nucleic acid binding (inferred) AND INTERACTS WITH 1 3-dinitrobenzene AND 2 4-dinitrotoluene AND 2 6-dinitrotoluene; zinc finger and SCAN domain containing 18	3.92193	3.92193	3.93585	0.812671	0.201689	0.948368	0.558837	-1	1.0097
TC0100000749.rn.1	Vom2r36; Vom2r34	vomeronasal 2 receptor, 36; vomeronasal 2 receptor, 34; ENCODES a protein that exhibits G-protein coupled receptor activity (inferred) AND INVOLVED IN G-protein coupled receptor signaling pathway (inferred) AND FOUND IN integral component of membrane (inferred) AND plasma membrane (inferred); vomeronasal 2 receptor 36	4.52061	4.52065	4.52065	0.62211	0.22348	0.867986	0.586132	1.00002	1.00002
TC0100000750.rn.1	Vom2r33	vomeronasal 2 receptor, 33; ENCODES a protein that exhibits G-protein coupled receptor activity (inferred) AND INVOLVED IN G-protein coupled receptor signaling pathway (inferred) AND FOUND IN integral component of membrane (inferred) AND plasma membrane (inferred)	3.70109	3.69293	3.72899	0.802512	0.270589	0.944273	0.642143	-1.00567	1.01953
TC0100000751.rn.1	Vom2r35	vomeronasal 2 receptor, 35; ENCODES a protein that exhibits G-protein coupled receptor activity (inferred) AND INVOLVED IN G-protein coupled receptor signaling pathway (inferred) AND FOUND IN integral component of membrane (inferred) AND plasma membrane (inferred)	4.4289	4.40465	4.50391	0.676361	0.0544758	0.895751	0.265936	-1.01695	1.05337
TC0100000752.rn.1	LOC102555800	vomeronasal type-2 receptor 26-like	4.04947	4.0381	4.04304	0.908916	0.23164	0.979523	0.595956	-1.00792	-1.00447
TC0100000754.rn.1	LOC102554950; smufly	uncharacterized LOC102554950; Unannotated AceView Transcript; Chalmel, et. al. AceView Annotation smufly.aSep08	3.45041	3.44588	3.55208	0.850717	0.151199	0.96162	0.482791	-1.00315	1.07301
TC0100000755.rn.1	Vom1r53; Vom1r54	vomeronasal 1 receptor 53; vomeronasal 1 receptor 54	3.57257	3.31497	3.72526	0.819687	0.21994	0.951109	0.581948	-1.19549	1.11164
TC0100000756.rn.1	Vom1r53	vomeronasal 1 receptor 53 (Vom1r53), mRNA; ENCODES a protein that exhibits pheromone receptor activity (inferred) AND INVOLVED IN G-protein coupled receptor signaling pathway (inferred) AND FOUND IN integral component of membrane (inferred); vomeronasal 1 receptor 53	3.68212	3.5773	3.84076	0.875301	0.150591	0.969715	0.481916	-1.07536	1.11623
TC0100000757.rn.1	Vom1r56	ENCODES a protein that exhibits pheromone receptor activity (inferred) AND INVOLVED IN G-protein coupled receptor signaling pathway (inferred) AND FOUND IN integral component of membrane (inferred)	3.63966	3.61222	3.67505	0.115993	0.494925	0.396545	0.817811	-1.0192	1.02484
TC0100000758.rn.1	LOC100909647	vomeronasal type-1 receptor 40-like	4.90665	4.99686	5.12155	0.925613	0.300148	0.984428	0.672682	1.06452	1.16062
TC0100000759.rn.1	Vom1r-ps55	vomeronasal 1 receptor pseudogene 56 [Source:RGD Symbol;Acc:2316419]	3.67046	3.55138	3.85931	0.536726	0.286657	0.820979	0.658416	-1.08604	1.13986
TC0100000760.rn.1	Zfp551	ENCODES a protein that exhibits metal ion binding (inferred) AND nucleic acid binding (inferred) AND INVOLVED IN regulation of transcription DNA-templated (inferred) AND FOUND IN intracellular (inferred) AND INTERACTS WITH (-)-epigallocatechin 3-gallate (ortholog) AND 2 3 7 8-tetrachlorodibenzodioxine (ortholog) AND all-trans-retinoic acid (ortholog)	3.89614	3.94587	3.8985	0.881444	0.672494	0.970979	0.906053	1.03507	1.00163
TC0100000761.rn.1	ENSMUSG00000092610	vomeronasal 1 receptor, pseudogene 67, Non-coding transcript identified by NONCODE: Linc	3.80781	3.82444	3.86394	0.920606	0.80226	0.982818	0.955085	1.0116	1.03967
TC0100000762.rn.1	Vom1r49; Vom1r48	vomeronasal 1 receptor 49; vomeronasal 1 receptor 48; ENCODES a protein that exhibits pheromone receptor activity (inferred) AND INVOLVED IN G-protein coupled receptor signaling pathway (inferred) AND FOUND IN integral component of membrane (inferred) AND INTERACTS WITH arsenite(3-) (ortholog) AND benzo[a]pyrene (ortholog) AND cadmium dichloride (ortholog)	3.66044	3.59203	3.57017	0.558721	0.978198	0.833617	1	-1.04856	-1.06457
TC0100000763.rn.1	RGD1564617	ENCODES a protein that exhibits structural constituent of ribosome (inferred) AND INVOLVED IN translation (inferred) AND FOUND IN ribosome (inferred) AND INTERACTS WITH 17beta-estradiol (ortholog) AND cobalt dichloride (ortholog) AND disodium selenite (ortholog)	14.8203	14.7047	14.6826	0.28371	0.285705	0.62556	0.657396	-1.08343	-1.10014
TC0100000764.rn.1	Vom1r48	ENCODES a protein that exhibits pheromone receptor activity (inferred) AND INVOLVED IN G-protein coupled receptor signaling pathway (inferred) AND FOUND IN integral component of membrane (inferred) AND INTERACTS WITH lead diacetate AND arsenite(3-) (ortholog) AND benzo[a]pyrene (ortholog)	3.73336	4.02573	3.8377	0.0144495	0.318495	0.10783	0.688452	1.22465	1.075
TC0100000765.rn.1	smyfly	Unannotated AceView Transcript	4.72949	4.57827	4.63016	0.0818671	0.413353	0.325646	0.765458	-1.11051	-1.07127
TC0100000766.rn.1	Vom1r47	vomeronasal 1 receptor 47; ENCODES a protein that exhibits pheromone receptor activity (inferred) AND INVOLVED IN G-protein coupled receptor signaling pathway (inferred) AND FOUND IN integral component of membrane (inferred) AND INTERACTS WITH arsenite(3-) (ortholog) AND benzo[a]pyrene (ortholog) AND cadmium dichloride (ortholog)	3.57706	3.48083	3.57664	0.706418	0.806746	0.908722	0.957272	-1.06898	-1.00029
TC0100000767.rn.1	DUF1725.507	Unannotated AceView Transcript	16.3508	16.0532	16.5132	0.154231	0.579725	0.458998	0.862781	-1.22906	1.11916
TC0100000768.rn.1	leyflor	Unannotated AceView Transcript	13.2226	13.7364	13.3891	4.9762e-05	0.0506236	0.00126644	0.253438	1.42787	1.12234
TC0100000769.rn.1	LOC102550140	GATA zinc finger domain-containing protein 10-like	5.67705	5.53677	5.71069	0.0428279	0.837827	0.222635	0.966911	-1.10212	1.02359
TC0100000770.rn.1	LOC100362054	mCG114696-like [Source:RGD Symbol;Acc:2318927]; ENCODES a protein that exhibits metal ion binding (inferred) AND nucleic acid binding (inferred) AND sequence-specific DNA binding transcription factor activity (inferred) AND INVOLVED IN regulation of transcription DNA-templated (inferred) AND transcription DNA-templated (inferred) AND FOUND IN nucleus (inferred) AND INTERACTS WITH 5-aza-2'-deoxycy…	3.66479	3.66479	3.65409	0.45225	0.234648	0.76697	0.599837	-1	-1.00744
TC0100000771.rn.1	ENSMUSG00000092208	vomeronasal 1 receptor, pseudogene 58, Non-coding transcript identified by NONCODE: Linc	3.9332	3.81717	3.77798	0.249662	0.215246	0.587436	0.576058	-1.08375	-1.1136
TC0100000772.rn.1	Vom2r78	INTERACTS WITH ammonium chloride	3.89701	3.96459	3.95049	0.144462	0.979306	0.443699	1	1.04796	1.03777
TC0100000773.rn.1	Vom1r40	vomeronasal 1 receptor 40; ENCODES a protein that exhibits pheromone receptor activity (inferred) AND INVOLVED IN G-protein coupled receptor signaling pathway (inferred) AND FOUND IN integral component of membrane (inferred) AND INTERACTS WITH arsenite(3-) (ortholog) AND benzo[a]pyrene (ortholog) AND cadmium dichloride (ortholog)	4.24908	4.20726	4.1914	0.435387	0.360921	0.755061	0.724629	-1.02941	-1.04079
TC0100000774.rn.1	Vom1r41	vomeronasal 1 receptor 41; ENCODES a protein that exhibits pheromone receptor activity (inferred) AND INVOLVED IN G-protein coupled receptor signaling pathway (inferred) AND FOUND IN integral component of membrane (inferred) AND INTERACTS WITH arsenite(3-) (ortholog) AND benzo[a]pyrene (ortholog) AND cadmium dichloride (ortholog)	3.71786	3.71747	3.6866	0.454861	0.613597	0.768899	0.880096	-1.00027	-1.02191
TC0100000775.rn.1	Vom1r40	vomeronasal 1 receptor 40 (Vom1r40), mRNA; vomeronasal 1 receptor 40	4.24908	4.20726	4.1914	0.435387	0.360921	0.755061	0.724629	-1.02941	-1.04079
TC0100000776.rn.1	LOC102551598	uncharacterized LOC102551598	3.47178	3.48357	3.50209	0.211926	0.608237	0.541933	0.877342	1.0082	1.02123
TC0100000777.rn.1	Vom1r28	vomeronasal 1 receptor 28 (Vom1r28), mRNA	3.52286	3.68839	3.63155	0.00771246	0.0634788	0.0670719	0.29242	1.12158	1.07825
TC0100000778.rn.1	Vom1r29	vomeronasal 1 receptor 29 (Vom1r29), mRNA; vomeronasal 1 receptor 29; ENCODES a protein that exhibits pheromone receptor activity (inferred) AND INVOLVED IN G-protein coupled receptor signaling pathway (inferred) AND FOUND IN integral component of membrane (inferred) AND INTERACTS WITH arsenite(3-) (ortholog) AND benzo[a]pyrene (ortholog) AND cadmium dichloride (ortholog)	3.69814	3.72689	3.67224	0.512014	0.493445	0.805303	0.816915	1.02013	-1.01812
TC0100000779.rn.1	Vom1r109	vomeronasal 1 receptor 109 (Vom1r109), mRNA	3.29396	3.39178	3.53685	0.83562	0.944488	0.956723	0.995043	1.07015	1.18336
TC0100000780.rn.1	Lnpep	ENCODES a protein that exhibits aminopeptidase activity AND angiotensin receptor activity AND peptide hormone binding AND INVOLVED IN angiotensin-activated signaling pathway AND neuropeptide catabolic process AND peptide catabolic process AND PARTICIPATES IN angiotensin IV signaling pathway AND insulin responsive facilitative sugar transporter mediated glucose transport pathway AND long term pote…	13.3795	13.7756	13.7291	0.000581852	0.00253355	0.0086626	0.0260632	1.31593	1.27427
TC0100000781.rn.1	Vom1r27	vomeronasal 1 receptor 27; ENCODES a protein that exhibits pheromone receptor activity (inferred) AND INVOLVED IN G-protein coupled receptor signaling pathway (inferred) AND FOUND IN integral component of membrane (inferred) AND INTERACTS WITH thioacetamide AND arsenite(3-) (ortholog) AND benzo[a]pyrene (ortholog)	3.87694	4.34758	4.40818	0.274053	0.0889036	0.614949	0.359127	1.38572	1.44517
TC0100000782.rn.1			3.36105	3.56898	3.57624	0.782804	0.98596	0.937224	1	1.15502	1.16085
TC0100000783.rn.1	Vom1r63	vomeronasal 1 receptor 63; ENCODES a protein that exhibits pheromone receptor activity (inferred) AND INVOLVED IN G-protein coupled receptor signaling pathway (inferred) AND FOUND IN integral component of membrane (inferred) AND INTERACTS WITH arsenite(3-) (ortholog) AND benzo[a]pyrene (ortholog) AND cadmium dichloride (ortholog)	3.53668	3.52464	3.60557	0.600332	0.353923	0.856129	0.71933	-1.00838	1.04891
TC0100000784.rn.1	NONMMUG017310	Non-coding transcript identified by NONCODE: Linc	7.93679	8.35076	8.74741	0.312336	0.0670657	0.653887	0.302294	1.33234	1.75396
TC0100000785.rn.1	glerfley	Unannotated AceView Transcript	6.21371	6.58195	6.63635	0.0191709	0.0112195	0.132136	0.0858285	1.29077	1.34038
TC0100000786.rn.1	LOC689803	similar to tubulin alpha 1	14.0721	14.1402	14.1289	0.206775	0.830565	0.535365	0.964608	1.04836	1.04017
TC0100000787.rn.1	gyfey	Unannotated AceView Transcript	15.3967	14.3311	15.1756	0.0423244	0.456191	0.220852	0.794003	-2.09294	-1.16561
TC0100000788.rn.1	skeykor	Unannotated AceView Transcript	17.5358	16.7314	17.4779	0.0517467	0.585304	0.248265	0.865766	-1.74645	-1.04096
TC0100000789.rn.1			4.38907	4.38887	4.40393	0.827001	0.205258	0.953929	0.564018	-1.00014	1.01035
TC0100000790.rn.1	kloyfley	Unannotated AceView Transcript	5.42245	5.32757	5.33579	0.988131	0.491572	1	0.815823	-1.06797	-1.06191
TC0100000791.rn.1	Vom2r28	vomeronasal 2 receptor, 28; ENCODES a protein that exhibits G-protein coupled receptor activity (inferred) AND INVOLVED IN G-protein coupled receptor signaling pathway (inferred) AND FOUND IN integral component of membrane (inferred) AND plasma membrane (inferred)	4.13677	4.10447	4.21242	0.67996	0.139984	0.89719	0.463953	-1.02264	1.05384
TC0100000792.rn.1	Zfp418	zinc finger protein 418; ENCODES a protein that exhibits metal ion binding (inferred) AND nucleic acid binding (inferred) AND INVOLVED IN regulation of transcription DNA-templated (inferred) AND FOUND IN intracellular (inferred) AND INTERACTS WITH benzene (ortholog) AND methyl methanesulfonate (ortholog)	7.54755	8.07401	8.1713	0.00522839	0.00199592	0.0498177	0.0215163	1.44039	1.54087
TC0100000793.rn.1	LOC691135; plarfley	similar to zinc finger protein 418; ENCODES a protein that exhibits metal ion binding (inferred) AND nucleic acid binding (inferred) AND INVOLVED IN regulation of transcription DNA-templated (inferred) AND FOUND IN intracellular (inferred) AND INTERACTS WITH (-)-epigallocatechin 3-gallate (ortholog) AND 17beta-estradiol (ortholog) AND 2 3 7 8-tetrachlorodibenzodioxine (ortholog); Unannotated AceV…	6.40173	6.55717	6.65837	0.0873162	0.0205448	0.337724	0.134924	1.11376	1.19469
TC0100000794.rn.1	Hiat1; pleefley	hippocampus abundant transcript 1 [Source:RGD Symbol;Acc:1305281]; Unannotated AceView Transcript	10.5197	10.519	10.5235	0.48591	0.424339	0.789577	0.773099	-1.00043	1.00264
TC0100000795.rn.1	Zfp773-ps1	zinc finger protein 773, pseudogene 1	4.05014	4.04355	4.05014	0.855817	0.991835	0.962948	1	-1.00458	-1
TC0100000796.rn.1	Zfp772	zinc finger protein 772	6.07944	6.08395	6.09012	0.974654	0.842776	0.998546	0.96836	1.00313	1.00743
TC0100000797.rn.1	LOC102547412	zinc finger protein 419-like	3.35819	3.37886	3.36996	0.510894	0.610302	0.80457	0.87854	1.01443	1.0082
TC0100000798.rn.1	KnowTID_00006483; KnowTID_00006484	Non-coding transcript identified by Luo, et al., Non-coding transcript identified by NONCODE: Linc	3.3311	3.53671	3.57762	0.422181	0.0623997	0.745608	0.289258	1.15317	1.18633
TC0100000799.rn.1	LOC100910305	zinc finger imprinted 3-like	7.19393	7.06167	7.09492	0.123029	0.133823	0.408994	0.453064	-1.09601	-1.07104
TC0100000800.rn.1	skyfley	Unannotated AceView Transcript	7.79803	7.43082	7.28981	0.000179305	3.20829e-05	0.00345374	0.000788522	-1.28985	-1.42229
TC0100000801.rn.1	NONMMUG037179; ENSMUSG00000092875	Non-coding transcript identified by NONCODE: Antisense; predicted gene, 22649	4.71565	4.73257	4.65141	0.44465	0.780684	0.761327	0.946809	1.01179	-1.04553
TC0100000802.rn.1	LOC102547973	uncharacterized LOC102547973	3.22109	3.2055	3.18166	0.541772	0.761263	0.823617	0.939971	-1.01087	-1.02771
TC0100000803.rn.1	skeyfly	Unannotated AceView Transcript	3.5355	3.44567	3.6734	0.517541	0.30324	0.809001	0.675032	-1.06425	1.1003
TC0100000804.rn.1	Peg3	paternally expressed 3	3.77265	3.77265	3.77265	0.493962	0.449879	0.794573	0.79069	-1	-1
TC0100000805.rn.1	skoyfley	Unannotated AceView Transcript	3.44544	3.4838	3.46611	0.606864	0.692756	0.859506	0.913598	1.02695	1.01443
TC0100000806.rn.1	Zim1	zinc finger, imprinted 1; ENCODES a protein that exhibits metal ion binding (inferred) AND nucleic acid binding (inferred) AND INVOLVED IN regulation of transcription DNA-templated (inferred) AND FOUND IN intracellular (inferred) AND INTERACTS WITH 2 3 7 8-tetrachlorodibenzodioxine (ortholog) AND all-trans-retinoic acid (ortholog) AND amiodarone (ortholog)	4.16272	4.16055	4.16389	0.393637	0.44278	0.723482	0.785554	-1.0015	1.00082
TC0100000807.rn.1	KnowTID_00006688; NONMMUG037168	Non-coding transcript identified by Luo, et al., Non-coding transcript identified by NONCODE: Linc; Non-coding transcript identified by NONCODE: Linc	4.32555	4.21711	4.20307	0.282056	0.551576	0.623828	0.850218	-1.07806	-1.0886
TC0100000808.rn.1	LOC102548092	uncharacterized LOC102548092	3.99583	3.83122	3.97021	0.0349533	0.198696	0.197509	0.555006	-1.12086	-1.01791
TC0100000809.rn.1			12.6364	12.7659	13.1036	0.769351	0.171366	0.933072	0.514825	1.09389	1.38242
TC0100000810.rn.1	Olr3	olfactory receptor 3; ENCODES a protein that exhibits G-protein coupled receptor activity (inferred) AND olfactory receptor activity (inferred) AND INVOLVED IN detection of chemical stimulus involved in sensory perception of smell (inferred) AND G-protein coupled receptor signaling pathway (inferred) AND FOUND IN integral component of membrane (inferred) AND plasma membrane (inferred) AND INTERAC…	4.02691	3.75144	3.81096	0.0513377	0.158705	0.247197	0.494976	-1.21039	-1.16147
TC0100000811.rn.1	Olr4	olfactory receptor 4; ENCODES a protein that exhibits G-protein coupled receptor activity (inferred) AND olfactory receptor activity (inferred) AND INVOLVED IN detection of chemical stimulus involved in sensory perception of smell (inferred) AND G-protein coupled receptor signaling pathway (inferred) AND FOUND IN integral component of membrane (inferred) AND plasma membrane (inferred)	3.69137	3.66526	3.81853	0.538867	0.306248	0.822342	0.678024	-1.01826	1.09214
TC0100000812.rn.1	Olr5	olfactory receptor 5; ENCODES a protein that exhibits olfactory receptor activity (inferred) AND INVOLVED IN detection of chemical stimulus involved in sensory perception of smell (inferred) AND G-protein coupled receptor signaling pathway (inferred) AND FOUND IN integral component of membrane (inferred)	3.78577	3.58357	3.69316	0.505432	0.769446	0.801524	0.943181	-1.15045	-1.06629
TC0100000813.rn.1	Olr6	olfactory receptor 6; ENCODES a protein that exhibits G-protein coupled receptor activity (inferred) AND olfactory receptor activity (inferred) AND INVOLVED IN detection of chemical stimulus involved in sensory perception of smell (inferred) AND G-protein coupled receptor signaling pathway (inferred) AND FOUND IN integral component of membrane (inferred) AND plasma membrane (inferred)	3.33962	3.29266	3.13301	0.923861	0.0594638	0.984046	0.280942	-1.03308	-1.15397
TC0100000814.rn.1			4.12946	3.9663	4.22069	0.311884	0.618505	0.653342	0.882442	-1.11974	1.06527
TC0100000815.rn.1	LOC100910456	olfactory receptor 5-like	3.5827	3.41841	3.35568	0.629341	0.208284	0.871204	0.567542	-1.12061	-1.17041
TC0100000816.rn.1	Zfp28-ps1	PREDICTED: zinc finger protein 28 (Zfp28), miscRNA. Chalmel, et. al. Testis-expressed Unannotated Transcripts (TUTs)	3.65042	3.90686	3.97386	0.0528353	0.0526081	0.251402	0.259766	1.19452	1.25131
TC0100000817.rn.1	LOC102548319	uncharacterized LOC102548319	3.97493	4.05202	3.9854	0.16095	0.836934	0.469442	0.966483	1.05488	1.00728
TC0100000818.rn.1	Zfp583	zinc finger protein 583; ENCODES a protein that exhibits metal ion binding (inferred) AND nucleic acid binding (inferred) AND INVOLVED IN regulation of transcription DNA-templated (inferred) AND FOUND IN intracellular (inferred) AND INTERACTS WITH (-)-epigallocatechin 3-gallate (ortholog) AND 2 3 7 8-tetrachlorodibenzodioxine (ortholog) AND arsenite(3-) (ortholog)	3.77265	3.77265	3.76797	1	0.835035	1	0.965803	-1	-1.00325
TC0100000819.rn.1	NONMMUG037161	Non-coding transcript identified by NONCODE: Antisense	3.12291	3.2074	3.05748	0.912486	0.555886	0.980416	0.852234	1.06032	-1.04639
TC0100000820.rn.1	LOC102548540	uncharacterized LOC102548540	4.39844	4.25669	4.49609	0.0508536	0.391397	0.245658	0.748997	-1.10324	1.07003
TC0100000821.rn.1	LOC102548473; slafly	uncharacterized LOC102548473; Unannotated AceView Transcript	3.95244	3.99631	3.91152	0.930174	0.658684	0.985776	0.900911	1.03087	-1.02877
TC0100000822.rn.1	snufley	Unannotated AceView Transcript	4.51261	4.53044	4.39504	0.798822	0.685399	0.942811	0.911157	1.01243	-1.08491
TC0100000823.rn.1	NONMMUG037158	Non-coding transcript identified by NONCODE: Antisense, Non-coding transcript identified by Luo, et al.; Non-coding transcript identified by NONCODE: Antisense	3.42436	3.44861	3.47348	0.726209	0.909645	0.915852	0.987527	1.01695	1.03463
TC0100000824.rn.1	Zfp787	zinc finger protein 787; ENCODES a protein that exhibits metal ion binding (inferred) AND nucleic acid binding (inferred) AND INTERACTS WITH rotenone AND 2 3 7 8-tetrachlorodibenzodioxine (ortholog) AND benzo[a]pyrene (ortholog); Chalmel, et. al. AceView Annotation Zfp787.aSep08	5.59353	5.63762	5.6797	0.94156	0.181898	0.989058	0.530717	1.03103	1.06155
TC0100000825.rn.1	Vom2r71	vomeronasal 2 receptor, 71; vomeronasal 2 receptor, 71 (Vom2r71), mRNA	4.02736	4.02669	4.02669	0.294387	0.823304	0.636305	0.9622	-1.00046	-1.00046
TC0100000826.rn.1	NCBI_Gene:100862013; NONMMUG011264	PREDICTED: uncharacterized LOC100862013 (LOC100862013), miscRNA.; Non-coding transcript identified by NONCODE: Antisense	3.58494	3.55709	3.46323	0.292926	0.216761	0.63511	0.577944	-1.01949	-1.08802
TC0100000827.rn.1	RGD1564651	ENCODES a protein that exhibits ATP binding (inferred) AND protein serine/threonine kinase activity (inferred) AND INVOLVED IN protein phosphorylation (inferred) AND INTERACTS WITH copper(2+) sulfate (ortholog) AND pirinixic acid (ortholog); similar to oocyte specific homeobox 3	4.19213	4.13439	4.16283	0.174857	0.411027	0.490366	0.763929	-1.04084	-1.02052
TC0100000828.rn.1	LOC691325	similar to oocyte specific homeobox 3	3.85127	3.47054	3.61019	0.0966903	0.262703	0.358007	0.63328	-1.302	-1.18188
TC0100000829.rn.1	Obox2	ENCODES a protein that exhibits sequence-specific DNA binding (inferred) AND sequence-specific DNA binding transcription factor activity (inferred) AND INVOLVED IN regulation of transcription DNA-templated (inferred) AND FOUND IN nucleus (inferred) AND INTERACTS WITH 2-methylcholine (ortholog) AND 5-aza-2'-deoxycytidine (ortholog) AND aldehydo-D-glucose (ortholog)	3.80357	3.82254	3.75884	0.551549	0.972444	0.829559	1	1.01324	-1.03149
TC0100000830.rn.1			8.99747	9.20825	9.34278	0.110016	0.0207335	0.385158	0.135846	1.15732	1.27042
TC0100000831.rn.1	Vom1r32	vomeronasal 1 receptor 32; ENCODES a protein that exhibits pheromone receptor activity (inferred) AND INVOLVED IN G-protein coupled receptor signaling pathway (inferred) AND FOUND IN integral component of membrane (inferred)	4.16131	4.15164	4.12567	0.229937	0.12222	0.564869	0.430863	-1.00672	-1.02501
TC0100000832.rn.1	spufley	Unannotated AceView Transcript	17.9088	16.9171	17.3875	0.0186928	0.255163	0.130116	0.623707	-1.9885	-1.43525
TC0100000833.rn.1			4.42709	4.54281	4.44759	0.673975	0.868296	0.894381	0.975903	1.08351	1.01431
TC0100000834.rn.1	Vom1r37	vomeronasal 1 receptor 37; ENCODES a protein that exhibits pheromone receptor activity (inferred) AND INVOLVED IN G-protein coupled receptor signaling pathway (inferred) AND FOUND IN integral component of membrane (inferred)	4.18309	3.60218	3.79538	0.00120467	0.0060107	0.0155013	0.0525246	-1.49579	-1.30832
TC0100000835.rn.1	Vom1r38	vomeronasal 1 receptor 38; ENCODES a protein that exhibits pheromone receptor activity (inferred) AND INVOLVED IN G-protein coupled receptor signaling pathway (inferred) AND FOUND IN integral component of membrane (inferred)	3.51738	3.27375	3.28391	0.033466	0.0640761	0.192309	0.294258	-1.18397	-1.17567
TC0100000836.rn.1	Vmn2r28; ENSMUSG00000066820	vomeronasal 2, receptor 28	3.73492	3.73879	3.7393	0.747914	0.82845	0.924294	0.964146	1.00268	1.00304
TC0100000837.rn.1	Rasl2-9	RAS-like, family 2, locus 9; ENCODES a protein that exhibits GTP binding (inferred) AND GTPase activity (inferred) AND INVOLVED IN GTP catabolic process (inferred) AND intracellular protein transport (inferred) AND nucleocytoplasmic transport (inferred) AND PARTICIPATES IN ribosome biogenesis pathway AND RNA transport pathway AND FOUND IN nucleus (inferred) AND INTERACTS WITH 17beta-estradiol (or…	6.44302	6.49106	6.33604	0.948041	0.0318287	0.990807	0.18444	1.03386	-1.07697
TC0100000838.rn.1	Rfpl4a	ret finger protein-like 4A; ENCODES a protein that exhibits zinc ion binding (inferred) AND FOUND IN cytoplasm (ortholog) AND nucleus (ortholog) AND INTERACTS WITH 2 3 7 8-tetrachlorodibenzodioxine (ortholog) AND all-trans-retinoic acid (ortholog) AND calcitriol (ortholog)	3.43247	3.59538	3.59372	0.012331	0.078327	0.0958044	0.332154	1.11954	1.11826
TC0100000839.rn.1	NONMMUG037148	Non-coding transcript identified by NONCODE: Antisense	4.97599	5.21564	5.26741	0.157091	0.0282053	0.46373	0.169478	1.1807	1.22385
TC0100000840.rn.1	styfley	Unannotated AceView Transcript	5.0231	5.20076	5.31479	0.0574654	0.0206703	0.264452	0.135574	1.13105	1.22408
TC0100000841.rn.1	NONMMUG037147; ENSMUSG00000086604	Non-coding transcript identified by NONCODE: Antisense; predicted gene 15510, Non-coding transcript identified by NONCODE: Antisense, novel transcript	4.41226	4.41216	4.44516	0.989683	0.475013	1	0.806299	-1.00007	1.02307
TC0100000842.rn.1	Zfp865	zinc finger protein 865; ENCODES a protein that exhibits metal ion binding (inferred) AND nucleic acid binding (inferred) AND INVOLVED IN hematopoietic progenitor cell differentiation (ortholog) AND INTERACTS WITH 2 2' 4 4' 5 5'-hexachlorobiphenyl (ortholog) AND 3 3' 4 4' 5-pentachlorobiphenyl (ortholog) AND bisphenol A (ortholog); zinc finger protein 865 (Zfp865), mRNA.	3.66859	3.72372	3.5822	0.672243	0.76934	0.893305	0.943181	1.03895	-1.06171
TC0100000843.rn.1	starfley	Unannotated AceView Transcript	3.66661	3.82768	3.87329	0.506771	0.375657	0.802279	0.736577	1.11812	1.15403
TC0100000844.rn.1	steyfley	Unannotated AceView Transcript	4.46758	4.27266	4.40893	0.260716	0.549009	0.599986	0.848176	-1.14466	-1.04149
TC0100000845.rn.1	Fiz1	FLT3-interacting zinc finger 1; ENCODES a protein that exhibits receptor tyrosine kinase binding (ortholog) AND INVOLVED IN positive regulation of protein phosphorylation (ortholog) AND FOUND IN cytoplasm (ortholog) AND nucleus (ortholog) AND INTERACTS WITH cadmium dichloride AND 2 3 7 8-tetrachlorodibenzodioxine (ortholog) AND all-trans-retinoic acid (ortholog); FLT3-interacting zinc finger 1 (F…	5.71321	5.73229	5.6953	0.62852	0.954454	0.870736	0.997957	1.01331	-1.01249
TC0100000846.rn.1	Zfp579	zinc finger protein 579; ENCODES a protein that exhibits poly(A) RNA binding (ortholog) AND INTERACTS WITH 2 3 7 8-tetrachlorodibenzodioxine (ortholog) AND aflatoxin B1 (ortholog) AND arsenic atom (ortholog)	4.27512	4.11966	4.20399	0.151573	0.586562	0.454359	0.866226	-1.11377	-1.05053
TC0100000847.rn.1	Sbk3	SH3 domain binding kinase family, member 3; ENCODES a protein that exhibits ATP binding (inferred) AND protein serine/threonine kinase activity (inferred) AND INVOLVED IN protein phosphorylation (inferred)	3.80752	3.75871	3.76009	0.205301	0.309801	0.533898	0.681318	-1.03441	-1.03343
TC0100000848.rn.1	Sbk2	SH3 domain binding kinase family, member 2; ENCODES a protein that exhibits ATP binding (inferred) AND protein serine/threonine kinase activity (inferred) AND INVOLVED IN protein phosphorylation (inferred) AND INTERACTS WITH cadmium atom (ortholog)	3.86243	3.84411	3.77407	0.686	0.221007	0.899828	0.583066	-1.01278	-1.06316
TC0100000849.rn.1	slufly	Unannotated AceView Transcript	4.37929	4.39486	4.36389	0.392788	0.373045	0.723061	0.734648	1.01085	-1.01073
TC0100000850.rn.1	NONMMUG037144	Non-coding transcript identified by NONCODE: Antisense	3.94643	3.92503	3.9589	0.68088	0.802891	0.897471	0.955383	-1.01494	1.00868
TC0100000851.rn.1	sworfley	Unannotated AceView Transcript	3.81746	4.07716	4.03369	0.181261	0.183636	0.499354	0.53335	1.19723	1.16169
TC0100000852.rn.1	LOC684792	hypothetical protein LOC684792	4.19006	4.29301	4.18026	0.582051	0.261781	0.846592	0.632002	1.07397	-1.00682
TC0100000853.rn.1	Isoc2b	isochorismatase domain containing 2b; ENCODES a protein that exhibits catalytic activity (inferred) AND INVOLVED IN protein destabilization (ortholog) AND FOUND IN cytoplasm (ortholog) AND mitochondrion (ortholog) AND nucleus (ortholog) AND INTERACTS WITH 3-methylcholanthrene (ortholog) AND benzo[a]pyrene (ortholog) AND copper(2+) sulfate (ortholog); isochorismatase domain containing 2b (Isoc2b),…	5.22553	5.21958	5.20171	0.328364	0.140814	0.668883	0.465314	-1.00413	-1.01665
TC0100000854.rn.1	slofly	Unannotated AceView Transcript	5.78632	5.39857	5.71549	0.00400271	0.311517	0.0404395	0.683193	-1.30835	-1.05032
TC0100000855.rn.1	Shisa7	shisa family member 7; INTERACTS WITH furan	3.82409	3.81658	3.82379	0.65936	0.960948	0.88714	0.999443	-1.00522	-1.00021
TC0100000856.rn.1	Ube2s	ubiquitin-conjugating enzyme E2S; ENCODES a protein that exhibits ubiquitin-protein transferase activity (ortholog) AND INVOLVED IN activation of anaphase-promoting complex activity (ortholog) AND anaphase-promoting complex-dependent proteasomal ubiquitin-dependent protein catabolic process (ortholog) AND exit from mitosis (ortholog) AND PARTICIPATES IN ubiquitin/proteasome degradation pathway AN…	8.50584	8.78505	8.78729	0.0238862	0.0980166	0.153823	0.380107	1.21353	1.21542
TC0100000857.rn.1	Tmem238	INTERACTS WITH progesterone (ortholog); transmembrane protein 238	5.62331	5.52791	5.09657	0.243013	0.000299845	0.579978	0.00463967	-1.06836	-1.44067
TC0100000858.rn.1	Il11	interleukin 11; ENCODES a protein that exhibits cytokine activity (ortholog) AND growth factor activity (ortholog) AND interleukin-11 receptor binding (ortholog) AND INVOLVED IN negative regulation of hormone secretion (ortholog) AND positive regulation of cell proliferation (ortholog) AND positive regulation of MAPK cascade (ortholog) AND PARTICIPATES IN cytokine mediated signaling pathway AND J…	3.91241	3.91267	3.90516	0.507145	0.680076	0.802446	0.909237	1.00018	-1.00504
TC0100000859.rn.1	Cox6b2; Fam71e2	cytochrome c oxidase subunit VIb polypeptide 2; family with sequence similarity 71, member E2; ENCODES a protein that exhibits cytochrome-c oxidase activity (inferred) AND INVOLVED IN hydrogen ion transmembrane transport (inferred) AND PARTICIPATES IN Alzheimer disease pathway AND Huntington disease pathway AND oxidative phosphorylation pathway AND FOUND IN mitochondrial crista (ortholog) AND mit…	4.16037	4.16037	4.16043	0.953205	0.992518	0.992401	1	-1	1.00004
TC0100000860.rn.1	Tmem150b	transmembrane protein 150B; INTERACTS WITH furan AND potassium dichromate (ortholog)	3.64516	3.64652	3.64516	0.534246	0.326122	0.819632	0.695038	1.00094	-1
TC0100000863.rn.1	dorflor	Unannotated AceView Transcript	16.0852	15.8386	16.1979	0.193413	0.866161	0.516744	0.975045	-1.18639	1.08129
TC0100000864.rn.1	LOC102547606	uncharacterized LOC102547606	3.80873	3.67528	3.68116	0.252234	0.691761	0.590624	0.913155	-1.09692	-1.09245
TC0100000865.rn.1	Ptprh	protein tyrosine phosphatase, receptor type, H; protein tyrosine phosphatase, receptor type, H (Ptprh), mRNA; ENCODES a protein that exhibits transmembrane receptor protein tyrosine phosphatase activity (inferred) AND INVOLVED IN peptidyl-tyrosine dephosphorylation (inferred) AND FOUND IN mitochondrion (inferred) AND nucleus (inferred) AND INTERACTS WITH 2 3 7 8-tetrachlorodibenzodioxine AND 4-am…	4.46578	4.45484	4.47998	0.391063	0.464375	0.721659	0.799034	-1.00761	1.00989
TC0100000866.rn.1	Syt5	synaptotagmin V; ENCODES a protein that exhibits calcium-dependent phospholipid binding AND clathrin binding AND syntaxin binding AND FOUND IN dense core granule (ortholog) AND neuron projection (ortholog) AND neuronal cell body (ortholog) AND INTERACTS WITH 4-amino-2 6-dinitrotoluene AND ammonium chloride AND clozapine	4.94986	4.87263	4.87511	0.0462371	0.18506	0.233003	0.535401	-1.05499	-1.05317
TC0100000867.rn.1	Dnaaf3	dynein, axonemal, assembly factor 3; INVOLVED IN axonemal dynein complex assembly (ortholog) AND motile cilium assembly (ortholog) AND ASSOCIATED WITH Primary ciliary dyskinesia 2 (ortholog) AND FOUND IN cytoplasm (inferred) AND INTERACTS WITH aflatoxin B1 (ortholog) AND amiodarone (ortholog) AND benzo[a]pyrene (ortholog)	4.20397	4.19984	4.20397	0.533536	1	0.819238	1	-1.00286	-1
TC0100000868.rn.1	Tnni3	troponin I type 3 (cardiac); ENCODES a protein that exhibits actin binding (ortholog) AND calcium channel inhibitor activity (ortholog) AND calcium-dependent protein binding (ortholog) AND INVOLVED IN cardiac muscle contraction AND regulation of smooth muscle contraction AND cellular calcium ion homeostasis (ortholog) AND PARTICIPATES IN dilated cardiomyopathy pathway AND hypertrophic cardiomyopa…	4.27148	4.24073	4.2944	0.715562	0.406188	0.911578	0.760248	-1.02155	1.01601
TC0100000869.rn.1	Tnnt1	troponin T type 1 (skeletal, slow); troponin T type 1 (skeletal, slow) (Tnnt1), transcript variant 1, mRNA; ENCODES a protein that exhibits troponin T binding AND tropomyosin binding (ortholog) AND INVOLVED IN regulation of muscle contraction AND slow-twitch skeletal muscle fiber contraction AND negative regulation of muscle contraction (ortholog) AND ASSOCIATED WITH Myopathies Nemaline (ortholog…	9.62433	9.98924	10.8493	0.0186696	7.48274e-06	0.13002	0.000249698	1.28781	2.33758
TC0100000870.rn.1	Ppp1r12c	protein phosphatase 1, regulatory subunit 12C	6.33577	6.36736	6.30934	0.574788	0.0975837	0.842216	0.379304	1.02214	-1.01849
TC0100000871.rn.1	ENSMUSG00000087297; ENSMUSG00000091177	predicted gene 15494, Non-coding transcript identified by NONCODE: Antisense, putative novel transcript	5.28319	5.29155	5.34103	0.53722	0.274822	0.821238	0.647081	1.00582	1.04091
TC0100000872.rn.1	Rdh13	retinol dehydrogenase 13 (all-trans/9-cis); ENCODES a protein that exhibits oxidoreductase activity (inferred) AND INVOLVED IN eye photoreceptor cell development (ortholog) AND response to high light intensity (ortholog) AND retina layer formation (ortholog) AND FOUND IN mitochondrion (ortholog) AND INTERACTS WITH 3 3' 4 4'-tetrachlorobiphenyl (ortholog) AND aflatoxin B1 (ortholog) AND coumestrol…	6.66255	6.83245	6.58236	0.034529	0.206452	0.196255	0.565546	1.12498	-1.05716
TC0100000873.rn.1	Gp6	Protein Gp6; RCG22683, isoform CRA_a; ENCODES a protein that exhibits collagen binding (ortholog) AND ASSOCIATED WITH Anti-Glomerular Basement Membrane Disease (ortholog) AND FOUND IN extracellular vesicular exosome (ortholog) AND integral component of plasma membrane (ortholog) AND INTERACTS WITH acetylsalicylic acid (ortholog) AND cadmium atom (ortholog)	3.34798	3.34799	3.34047	0.999291	0.7399	1	0.9316	1.00001	-1.00522
TC0100000874.rn.1	LOC365182	similar to FGD1-related F-actin-binding protein	3.87745	3.84531	3.85656	0.647938	0.128228	0.881389	0.442747	-1.02253	-1.01458
TC0100000875.rn.1	LOC100361268	leukocyte immunoglobulin-like receptor subfamily B member 4-like	3.40192	3.34994	3.40109	0.165741	0.16907	0.476704	0.511541	-1.03669	-1.00058
TC0100000876.rn.1	Cdc42ep5	CDC42 effector protein (Rho GTPase binding) 5; ENCODES a protein that exhibits GTP-Rho binding (ortholog) AND INVOLVED IN JNK cascade (ortholog) AND positive regulation of actin filament polymerization (ortholog) AND positive regulation of pseudopodium assembly (ortholog) AND FOUND IN cytoplasm (ortholog) AND membrane (ortholog) AND plasma membrane (ortholog) AND INTERACTS WITH 2 3 7 8-tetrachlor…	5.49463	5.56633	5.55969	0.122513	0.144074	0.40813	0.470936	1.05096	1.04613
TC0100000877.rn.1	Leng9	leukocyte receptor cluster (LRC) member 9	6.365	6.70801	6.66895	0.000621146	0.00132625	0.00911359	0.0154148	1.2684	1.23452
TC0100000878.rn.1	geyflor	Unannotated AceView Transcript	4.73434	5.18082	5.44483	0.0037957	0.000129229	0.0388036	0.00238764	1.36271	1.63636
TC0100000879.rn.1	LOC102551599	uncharacterized LOC102551599	4.53881	4.3457	4.32992	0.102735	0.0251619	0.370518	0.155899	-1.14323	-1.1558
TC0100000880.rn.1	NONMMUG037103	Non-coding transcript identified by NONCODE: Linc, Non-coding transcript identified by Luo, et al.; Non-coding transcript identified by NONCODE: Linc	3.98589	3.98589	3.98689	0.654082	0.753787	0.884742	0.937301	-1	1.00069
TC0100000881.rn.1	Lair1	leukocyte-associated immunoglobulin-like receptor 1; FOUND IN extracellular vesicular exosome (ortholog) AND INTERACTS WITH (-)-demecolcine (ortholog) AND 17beta-estradiol (ortholog) AND 2 3 7 8-tetrachlorodibenzodioxine (ortholog)	3.88692	3.88512	3.84292	0.917378	0.492596	0.981943	0.816482	-1.00125	-1.03097
TC0100000882.rn.1	sloyfly; spashee	Unannotated AceView Transcript	5.4157	5.09425	5.33625	0.13727	0.485131	0.433901	0.812153	-1.24959	-1.05661
TC0100000883.rn.1	NONMMUG037098; KnowTID_00006472	Non-coding transcript identified by NONCODE: Linc; Non-coding transcript identified by Luo, et al., adult male testis cDNA, RIKEN full-length enriched library, clone:1700040I21 product:unclassifiable, full insert sequence.	3.92504	3.98788	4.02904	0.0463383	0.0541812	0.233359	0.265061	1.04452	1.07475
TC0100000884.rn.1	Vom2r29	vomeronasal 2 receptor, 29; ENCODES a protein that exhibits G-protein coupled receptor activity (inferred) AND INVOLVED IN G-protein coupled receptor signaling pathway (inferred) AND FOUND IN integral component of membrane (inferred) AND plasma membrane (inferred)	3.66876	3.63648	3.57996	0.327014	0.161312	0.667881	0.499261	-1.02263	-1.06349
TC0100000885.rn.1	Vom2r-ps49	vomeronasal 2 receptor, pseudogene 49	4.99161	4.99048	5.02224	0.6997	0.485931	0.90608	0.812623	-1.00078	1.02145
TC0100000886.rn.1	LOC100911929	glyceraldehyde-3-phosphate dehydrogenase-like	4.6491	4.88876	4.789	0.040813	0.48268	0.216243	0.811108	1.18072	1.10183
TC0100000887.rn.1	ENSMUSG00000093487	vomeronasal 1 receptor, pseudogene 48, Non-coding transcript identified by NONCODE: Linc	3.5665	3.56946	3.54331	0.588726	0.69535	0.850287	0.914584	1.00205	-1.01621
TC0100000888.rn.1	Vom2r30	vomeronasal 2 receptor, 30; ENCODES a protein that exhibits G-protein coupled receptor activity (inferred) AND INVOLVED IN G-protein coupled receptor signaling pathway (inferred) AND FOUND IN integral component of membrane (inferred) AND plasma membrane (inferred) AND INTERACTS WITH ammonium chloride	3.98694	3.98694	3.98694	0.814468	0.814468	0.948805	0.95968	-1	-1
TC0100000889.rn.1	NONMMUG037190	Non-coding transcript identified by NONCODE: Linc	3.65253	3.4879	3.52506	0.622314	0.896428	0.868058	0.984068	-1.12088	-1.09238
TC0100000890.rn.1	Vom2r31	vomeronasal 2 receptor, 31; ENCODES a protein that exhibits G-protein coupled receptor activity (inferred) AND INVOLVED IN G-protein coupled receptor signaling pathway (inferred) AND FOUND IN integral component of membrane (inferred) AND plasma membrane (inferred) AND INTERACTS WITH ammonium chloride	3.66117	3.58435	3.47109	0.516464	0.0976357	0.8083	0.379366	-1.05469	-1.14083
TC0100000891.rn.1	Vom1r58	vomeronasal 1 receptor 58; ENCODES a protein that exhibits pheromone receptor activity (inferred) AND INVOLVED IN G-protein coupled receptor signaling pathway (inferred) AND FOUND IN integral component of membrane (inferred)	4.21309	4.19067	4.11844	0.0965315	0.226384	0.357627	0.589554	-1.01566	-1.06781
TC0100000892.rn.1	Vom1r59	vomeronasal 1 receptor 59; ENCODES a protein that exhibits pheromone receptor activity (inferred) AND INVOLVED IN G-protein coupled receptor signaling pathway (inferred) AND FOUND IN integral component of membrane (inferred) AND INTERACTS WITH cadmium dichloride	3.73262	3.64037	3.74557	0.400274	0.777544	0.728536	0.946178	-1.06604	1.00901
TC0100000893.rn.1	Vom1r60	vomeronasal 1 receptor 60; ENCODES a protein that exhibits pheromone receptor activity (inferred) AND INVOLVED IN G-protein coupled receptor signaling pathway (inferred) AND FOUND IN integral component of membrane (inferred)	3.73976	3.89478	3.87106	0.763145	0.805939	0.930606	0.95704	1.11344	1.09528
TC0100000894.rn.1	LOC100911688	ENCODES a protein that exhibits pheromone receptor activity (inferred) AND INVOLVED IN G-protein coupled receptor signaling pathway (inferred) AND FOUND IN integral component of membrane (inferred)	3.77265	3.76156	3.83896	0.518276	0.101713	0.809326	0.389028	-1.00771	1.04704
TC0100000895.rn.1	LOC100911727	DNA ligase 1-like; ENCODES a protein that exhibits DNA ligase activity (ortholog) AND INVOLVED IN DNA replication (ortholog) AND double-strand break repair via nonhomologous end joining (ortholog) AND response to hydrogen peroxide (ortholog) AND FOUND IN Golgi apparatus (ortholog) AND intracellular membrane-bounded organelle (ortholog) AND nucleus (ortholog) AND INTERACTS WITH 3 3' 4 4' 5-pentach…	9.46505	9.47101	9.34669	0.797702	0.0145516	0.942565	0.104874	1.00414	-1.0855
TC0100000896.rn.1	Vom1r61	vomeronasal 1 receptor 61; ENCODES a protein that exhibits pheromone receptor activity (inferred) AND INVOLVED IN G-protein coupled receptor signaling pathway (inferred) AND FOUND IN integral component of membrane (inferred)	3.9815	3.94277	3.96382	0.557986	0.419534	0.833242	0.770211	-1.02721	-1.01233
TC0100000897.rn.1	Vom1r62	vomeronasal 1 receptor 62; ENCODES a protein that exhibits pheromone receptor activity (inferred) AND INVOLVED IN G-protein coupled receptor signaling pathway (inferred) AND FOUND IN integral component of membrane (inferred)	3.61919	3.63243	3.54452	0.785665	0.168316	0.937931	0.510384	1.00922	-1.05313
TC0100000898.rn.1	Lig1	ligase I, DNA, ATP-dependent; ENCODES a protein that exhibits DNA ligase activity AND INVOLVED IN DNA repair AND PARTICIPATES IN mismatch repair pathway AND nucleotide excision repair pathway AND base excision repair pathway AND ASSOCIATED WITH Immunologic Deficiency Syndromes (ortholog) AND Metabolism Inborn Errors (ortholog) AND FOUND IN nucleus AND INTERACTS WITH 5-fluorouracil (ortholog) AND …	9.63355	9.64351	9.53214	0.777107	0.0433009	0.93524	0.228004	1.00693	-1.07282
TC0100000899.rn.1	Pla2g4c	phospholipase A2, group IVC (cytosolic, calcium-independent)	4.0576	4.07004	4.07004	0.542994	0.484013	0.8244	0.811664	1.00866	1.00866
TC0100000900.rn.1	Pla2g4c	ENCODES a protein that exhibits phospholipase activity (inferred) AND INVOLVED IN phospholipid catabolic process (inferred) AND INTERACTS WITH 17beta-estradiol (ortholog) AND atenolol (ortholog) AND cyclosporin A (ortholog)	4.05708	4.05734	4.05708	0.368038	0.900518	0.702793	0.985322	1.00018	-1
TC0100000901.rn.1	sorflor	Unannotated AceView Transcript	5.3821	5.46344	5.43085	0.649738	0.6356	0.882414	0.889856	1.058	1.03437
TC0100000902.rn.1	ENSMUSG00000088361	predicted gene, 23499, Non-coding transcript identified by NONCODE: Linc	3.51894	3.85211	3.50791	0.0261886	0.906793	0.163719	0.986863	1.25978	-1.00767
TC0100000903.rn.1	Cabp5	calcium binding protein 5; ENCODES a protein that exhibits calcium ion binding (inferred) AND FOUND IN cytosol (ortholog) AND INTERACTS WITH bisphenol A (ortholog) AND copper(2+) sulfate (ortholog) AND pirinixic acid (ortholog)	4.35692	4.36479	4.35861	0.756974	0.67525	0.927923	0.907247	1.00547	1.00117
TC0100000904.rn.1	LOC100912137; LOC102549368	bovine seminal plasma protein homolog 1-like; uncharacterized LOC102549368	3.65923	3.70146	3.69831	0.103517	0.496497	0.372112	0.818287	1.02971	1.02746
TC0100000905.rn.1	LOC102550247	uncharacterized LOC102550247	3.6906	3.64976	3.68398	0.830326	0.795537	0.955098	0.952342	-1.02871	-1.0046
TC0100000906.rn.1	RGD1565590	INTERACTS WITH thioacetamide; similar to Wolf-Hirschhorn syndrome candidate 1 protein isoform 3	9.65112	10.2693	9.91081	0.000919917	0.0516568	0.012486	0.256825	1.5349	1.19722
TC0100000907.rn.1	smerfly	Unannotated AceView Transcript	5.09352	4.98902	5.00354	0.862202	0.437886	0.965322	0.782399	-1.07512	-1.06435
TC0100000908.rn.1	LOC102551565	paired box protein Pax-7-like	3.23632	3.21429	3.30466	0.506764	0.326824	0.802279	0.695644	-1.01539	1.04851
TC0100000909.rn.1	Crxos1	Crx opposite strand transcript 1	3.84289	4.00871	3.87803	0.923322	0.377958	0.9838	0.738624	1.12181	1.02466
TC0100000910.rn.1	LOC100360843	ENCODES a protein that exhibits structural constituent of ribosome (inferred) AND INVOLVED IN translation (inferred) AND FOUND IN ribosome (inferred) AND INTERACTS WITH acetylsalicylic acid (ortholog) AND cadmium dichloride (ortholog) AND calcitriol (ortholog)	15.817	15.0348	15.3148	0.00221528	0.0597096	0.025174	0.28162	-1.71976	-1.41636
TC0100000911.rn.1	ENSMUSG00000091806	predicted gene 5258	12.048	11.3331	11.2505	1.07318e-05	9.64022e-06	0.000382004	0.000304847	-1.64139	-1.73812
TC0100000912.rn.1			8.61636	8.11724	8.27906	0.00700169	0.0414077	0.062372	0.221216	-1.41335	-1.26339
TC0100000913.rn.1	Crxos1	Crx opposite strand transcript 1	3.71039	3.71032	3.77047	0.908039	0.234601	0.979361	0.599761	-1.00005	1.04252
TC0100000914.rn.1	LOC100910073; LOC100360843; Ribosomal_S19e.3	40S ribosomal protein S19-like; ENCODES a protein that exhibits structural constituent of ribosome (inferred) AND INVOLVED IN translation (inferred) AND FOUND IN ribosome (inferred) AND INTERACTS WITH acetylsalicylic acid (ortholog) AND cadmium dichloride (ortholog) AND calcitriol (ortholog); Unannotated AceView Transcript	15.4593	14.8214	15.004	0.00646878	0.0642615	0.0587964	0.294708	-1.55601	-1.37099
TC0100000915.rn.1	LOC100364427	ENCODES a protein that exhibits structural constituent of ribosome (inferred) AND INVOLVED IN translation (inferred) AND FOUND IN cytosolic small ribosomal subunit (inferred) AND INTERACTS WITH aldehydo-D-glucose (ortholog) AND bis(2-chloroethyl) sulfide (ortholog) AND D-glucose (ortholog)	14.7473	14.5186	14.7293	0.0740618	0.974734	0.307025	1	-1.17177	-1.01252
TC0100000916.rn.1	NONMMUG037294	Non-coding transcript identified by NONCODE: Antisense	5.83318	5.83771	5.83674	0.914356	0.291967	0.980971	0.66446	1.00315	1.00247
TC0100000917.rn.1	smorfly	Unannotated AceView Transcript; Chalmel, et. al. AceView Annotation smorfly.aSep08	4.31153	4.3943	4.34447	0.149077	0.373494	0.450709	0.73505	1.05905	1.0231
TC0100000918.rn.1	zawflor	Unannotated AceView Transcript	4.92912	4.87877	4.86533	0.11212	0.209073	0.389217	0.568519	-1.03551	-1.04521
TC0100000919.rn.1	zeeflor	Unannotated AceView Transcript	7.17556	9.52564	10.9269	1.11278e-05	1.16239e-07	0.000392152	1.01164e-05	5.09854	13.4666
TC0100000920.rn.1	Zfp541	zinc finger protein 541; ENCODES a protein that exhibits chromatin binding (inferred) AND DNA binding (inferred) AND metal ion binding (inferred) AND FOUND IN nucleus (ortholog) AND INTERACTS WITH aflatoxin B1 (ortholog) AND arsenite(3-) (ortholog) AND bleomycin A5 (ortholog)	3.7948	3.76795	3.76795	0.256841	0.411076	0.595803	0.763979	-1.01879	-1.01879
TC0100000921.rn.1	Napa	N-ethylmaleimide-sensitive factor attachment protein, alpha; ENCODES a protein that exhibits SNARE binding AND syntaxin binding (ortholog) AND INVOLVED IN apical protein localization (ortholog) AND brain development (ortholog) AND intracellular protein transport (ortholog) AND ASSOCIATED WITH Hydrocephalus (ortholog) AND FOUND IN synaptobrevin 2-SNAP-25-syntaxin-1a complex AND cell (ortholog) AND…	11.2945	11.6591	11.1799	0.00247129	0.277734	0.0274711	0.649593	1.2875	-1.08269
TC0100000922.rn.1	Kptn	kaptin (actin binding protein); INTERACTS WITH 17alpha-ethynylestradiol (ortholog) AND 2 3 7 8-tetrachlorodibenzodioxine (ortholog) AND 3 4-methylenedioxymethamphetamine (ortholog)	5.96587	6.26712	6.33991	0.000951829	0.000253248	0.0128381	0.00405161	1.23221	1.29598
TC0100000923.rn.1	Slc8a2	solute carrier family 8 (sodium/calcium exchanger), member 2; ENCODES a protein that exhibits calcium:sodium antiporter activity AND INVOLVED IN calcium ion export from cell AND calcium ion import into cell AND calcium ion transport into cytosol AND PARTICIPATES IN calcium transport pathway AND calcium/calcium-mediated signaling pathway AND ASSOCIATED WITH Brain Ischemia AND Reperfusion Injury AN…	4.09866	4.11177	4.10981	0.646442	0.505448	0.88045	0.823264	1.00913	1.00775
TC0100000924.rn.1	Meis3	Meis homeobox 3; ENCODES a protein that exhibits chromatin binding (ortholog) AND RNA polymerase II core promoter proximal region sequence-specific DNA binding transcription factor activity involved in positive regulation of transcription (ortholog) AND sequence-specific DNA binding (ortholog) AND INVOLVED IN negative regulation of apoptotic signaling pathway (ortholog) AND positive regulation of…	4.63507	4.63507	4.63507	0.671512	0.679895	0.892974	0.90916	-1	-1
TC0100000925.rn.1	ENSMUSG00000064063; BC048507	cDNA sequence BC048507; cDNA sequence BC048507, mRNA (cDNA clone MGC:58381 IMAGE:6774067), complete cds.	7.62722	7.83837	8.06508	0.0597586	0.00210975	0.270296	0.0225072	1.15761	1.35459
TC0100000926.rn.1			6.40493	6.34133	6.35572	0.557079	0.403534	0.832786	0.758334	-1.04507	-1.0347
TC0100000927.rn.1	Bbc3	Bcl-2 binding component 3; Bcl-2 binding component 3 (Bbc3), mRNA; INVOLVED IN brain development AND glial cell differentiation AND activation of cysteine-type endopeptidase activity involved in apoptotic process (ortholog) AND PARTICIPATES IN intrinsic apoptotic pathway AND Huntington disease pathway AND measles infection pathway AND ASSOCIATED WITH Ischemic Attack Transient AND FOUND IN mitocho…	5.22477	5.17903	5.12877	0.801057	0.124735	0.943767	0.435866	-1.03221	-1.06881
TC0100000928.rn.1	Zc3h4	zinc finger CCCH-type containing 4; Protein Zc3h4; ENCODES a protein that exhibits poly(A) RNA binding (ortholog) AND INTERACTS WITH 5-aza-2'-deoxycytidine (ortholog) AND benzo[a]pyrene (ortholog) AND cisplatin (ortholog)	6.62801	6.7466	6.75258	0.0472981	0.0610088	0.235914	0.285227	1.08567	1.09018
TC0100000929.rn.1	Tmem160	transmembrane protein 160; FOUND IN mitochondrion (ortholog) AND INTERACTS WITH furan AND 2 3 7 8-tetrachlorodibenzodioxine (ortholog) AND benzo[a]pyrene (ortholog); transmembrane protein 160 (Tmem160), mRNA.	8.24567	8.01244	7.74547	0.453736	0.057737	0.768026	0.275804	-1.17546	-1.41441
TC0100000930.rn.1	KnowTID_00006490	Non-coding transcript identified by Luo, et al., Non-coding transcript identified by NONCODE: Linc	4.3852	4.19781	4.44661	0.350971	0.509219	0.688362	0.825432	-1.1387	1.04348
TC0100000931.rn.1	LOC100362253	arsA arsenite transporter ATP-binding homolog 1-like	4.19227	4.07914	4.08372	0.902726	0.461592	0.978052	0.797142	-1.08157	-1.07814
TC0100000932.rn.1	Gng5; G-gamma.0; LOC100360499	guanine nucleotide binding protein (G protein), gamma 5 [Source:RGD Symbol;Acc:620807]; Unannotated AceView Transcript; ENCODES a protein that exhibits signal transducer activity (inferred) AND INVOLVED IN G-protein coupled receptor signaling pathway (inferred) AND FOUND IN heterotrimeric G-protein complex (inferred) AND INTERACTS WITH cyclosporin A (ortholog) AND potassium dichromate (ortholog)	13.3984	14.1251	13.8145	0.00194504	0.0323184	0.0227181	0.186313	1.65488	1.33433
TC0100000933.rn.1	NONMMUG037316	Non-coding transcript identified by NONCODE: Linc	3.96665	3.86029	3.97266	0.640953	0.51951	0.877366	0.831078	-1.07651	1.00417
TC0100000934.rn.1	KnowTID_00006491	Non-coding transcript identified by Luo, et al., Non-coding transcript identified by NONCODE: Linc	4.41724	4.18941	4.18163	0.192223	0.44274	0.515155	0.785554	-1.17107	-1.1774
TC0100000935.rn.1			3.72738	3.73014	3.82193	0.737375	0.976249	0.920092	1	1.00191	1.06773
TC0100000936.rn.1	Ceacam9	carcinoembryonic antigen-related cell adhesion molecule 9; INTERACTS WITH (-)-demecolcine (ortholog) AND 1-methylphenanthrene (ortholog) AND 17beta-estradiol (ortholog)	5.2538	5.50132	5.76369	0.00724394	0.000215926	0.0639835	0.00357928	1.18716	1.42395
TC0100000937.rn.1	Ap2s1	adaptor-related protein complex 2, sigma 1 subunit; ENCODES a protein that exhibits protein transporter activity (inferred) AND INVOLVED IN endocytosis (inferred) AND intracellular protein transport (inferred) AND PARTICIPATES IN endocytosis pathway AND Huntington disease pathway AND ASSOCIATED WITH Familial benign hypercalcemia type 3 (ortholog) AND FOUND IN AP-2 adaptor complex AND INTERACTS WI…	6.57529	6.90753	6.90788	0.00503745	0.0151331	0.0483666	0.107924	1.25897	1.25926
TC0100000938.rn.1	Slc1a5	solute carrier family 1 (neutral amino acid transporter), member 5; ENCODES a protein that exhibits amino acid transmembrane transporter activity AND L-serine transmembrane transporter activity AND neutral amino acid transmembrane transporter activity (ortholog) AND INVOLVED IN amino acid transmembrane transport AND extracellular amino acid transport AND L-serine transport AND FOUND IN extracellu…	7.80195	7.49244	7.1831	0.0132475	0.000120361	0.101107	0.00225405	-1.23928	-1.53564
TC0100000939.rn.1	Strn4	striatin, calmodulin binding protein 4; ENCODES a protein that exhibits protein complex binding AND protein domain specific binding AND armadillo repeat domain binding (ortholog) AND FOUND IN dendritic spine AND protein complex AND protein phosphatase type 2A complex (ortholog) AND INTERACTS WITH 2 4-dinitrotoluene AND 2 6-dinitrotoluene AND C60 fullerene; striatin, calmodulin binding protein 4 (…	6.83678	6.85023	6.84727	0.214985	0.157341	0.546165	0.492955	1.00936	1.00729
TC0100000940.rn.1	Prkd2	protein kinase D2; ENCODES a protein that exhibits protein kinase activity (ortholog) AND protein serine/threonine kinase activity (ortholog) AND INVOLVED IN cell death (ortholog) AND cellular response to vascular endothelial growth factor stimulus (ortholog) AND intracellular signal transduction (ortholog) AND FOUND IN cytoplasm (ortholog) AND nucleus (ortholog) AND INTERACTS WITH 2 4-dinitrotol…	7.03568	7.22673	7.15646	0.0147721	0.0252219	0.109593	0.156172	1.14159	1.08732
TC0100000941.rn.1	Dact3	dishevelled-binding antagonist of beta-catenin 3; dapper, antagonist of beta-catenin, homolog 3 (Xenopus laevis) (Dact3), mRNA.	6.31199	6.29904	6.31199	0.413464	0.860422	0.738933	0.973563	-1.00901	-1
TC0100000942.rn.1	Gng8	guanine nucleotide binding protein (G protein), gamma 8; ENCODES a protein that exhibits signal transducer activity (inferred) AND INVOLVED IN nervous system development AND PARTICIPATES IN chemokine mediated signaling pathway AND glutamate signaling pathway AND FOUND IN heterotrimeric G-protein complex (inferred) AND INTERACTS WITH 3 3' 4 4' 5-pentachlorobiphenyl AND alachlor AND ammonium chlori…	8.05975	8.08943	8.33041	0.77925	0.0459168	0.936281	0.237455	1.02079	1.20636
TC0100000943.rn.1	Ptgir	prostaglandin I2 (prostacyclin) receptor (IP); ENCODES a protein that exhibits G-protein coupled receptor activity (inferred) AND INVOLVED IN adenylate cyclase-activating G-protein coupled receptor signaling pathway (ortholog) AND negative regulation of platelet-derived growth factor receptor signaling pathway (ortholog) AND negative regulation of smooth muscle cell proliferation (ortholog) AND P…	4.36329	4.34456	4.3632	0.337129	0.56842	0.676385	0.858181	-1.01306	-1.00006
TC0100000944.rn.1	klaflor	Unannotated AceView Transcript	3.84007	3.89154	3.88044	0.627123	0.468635	0.869993	0.801843	1.03633	1.02838
TC0100000945.rn.1	Pnmal2	paraneoplastic Ma antigen family-like 2; INTERACTS WITH cocaine AND dibutyl phthalate AND methylphenidate (ortholog)	3.27362	3.32306	3.27565	0.494453	0.718847	0.795018	0.924107	1.03486	1.00141
TC0100000946.rn.1	kluflor	Unannotated AceView Transcript	4.20001	4.24474	4.14206	0.395887	0.158756	0.725298	0.495081	1.03149	-1.04099
TC0100000947.rn.1	klarflor	Unannotated AceView Transcript	3.61591	3.56739	3.67639	0.672235	0.542011	0.893305	0.844284	-1.03421	1.04281
TC0100000948.rn.1	Pnmal1	paraneoplastic Ma antigen family-like 1; INTERACTS WITH cadmium dichloride AND 17beta-estradiol (ortholog) AND 5-aza-2'-deoxycytidine (ortholog)	4.02876	4.01451	4.02876	0.724574	0.983616	0.915099	1	-1.00993	-1
TC0100000949.rn.1	klerflor	Unannotated AceView Transcript	2.89912	3.0843	2.9771	0.0609668	0.309357	0.273427	0.68097	1.13695	1.05553
TC0100000950.rn.1	klorflor	Unannotated AceView Transcript	4.54969	4.21984	4.17639	0.387399	0.202478	0.718695	0.560011	-1.25688	-1.29531
TC0100000951.rn.1	kloyflor	Unannotated AceView Transcript	3.96281	3.77704	3.80297	0.505983	0.267902	0.801828	0.639	-1.13743	-1.11716
TC0100000952.rn.1	KnowTID_00006492	Non-coding transcript identified by Luo, et al., Non-coding transcript identified by NONCODE: Linc	5.27044	5.21252	5.1192	0.843178	0.132667	0.959333	0.450929	-1.04096	-1.11052
TC0100000953.rn.1	Ccdc8	coiled-coil domain containing 8; INVOLVED IN microtubule cytoskeleton organization (ortholog) AND negative regulation of phosphatase activity (ortholog) AND regulation of mitosis (ortholog) AND FOUND IN 3M complex (ortholog) AND centrosome (ortholog) AND cytoplasm (ortholog) AND INTERACTS WITH formaldehyde (ortholog) AND valproic acid (ortholog)	7.30964	7.51996	7.60622	0.0105744	0.00243163	0.0855654	0.0252131	1.15694	1.22823
TC0100000954.rn.1	snofly	Unannotated AceView Transcript	4.84702	4.83542	4.81647	0.556567	0.317032	0.832612	0.687513	-1.00807	-1.0214
TC0100000955.rn.1	MGI:5011847	PREDICTED: predicted gene, 19662 (Gm19662), miscRNA.	3.76188	3.96266	3.90242	0.0347447	0.158074	0.197003	0.493969	1.14931	1.10231
TC0100000956.rn.1	Cgm4	carcinoembryonic antigen gene family 4; INTERACTS WITH N-nitrosodiethylamine AND phenethyl caffeate AND 17beta-estradiol (ortholog)	3.98105	4.0482	3.95643	0.143246	0.816411	0.441875	0.960207	1.04764	-1.01721
TC0100000957.rn.1	Psg16	pregnancy specific glycoprotein 16; INTERACTS WITH arsenite(3-) (ortholog) AND pirinixic acid (ortholog)	3.69194	3.68772	3.53103	0.839457	0.0636924	0.957789	0.293096	-1.00293	-1.118
TC0100000958.rn.1	Ceacam3	carcinoembryonic antigen-related cell adhesion molecule 3; INTERACTS WITH arsenite(3-) (ortholog) AND doxorubicin (ortholog) AND lead(0) (ortholog)	3.78724	3.75407	3.80516	0.316638	0.67541	0.658609	0.907286	-1.02326	1.0125
TC0100000959.rn.1	Psgb1	pregnancy-specific beta 1-glycoprotein; INVOLVED IN female pregnancy (inferred) AND INTERACTS WITH ammonium chloride AND (-)-demecolcine (ortholog) AND 1-methylphenanthrene (ortholog)	3.70792	3.68947	3.70753	0.795934	0.965916	0.942002	1	-1.01287	-1.00027
TC0100000961.rn.1	Ceacam11	carcinoembryonic antigen-related cell adhesion molecule 11; INVOLVED IN female pregnancy (inferred) AND INTERACTS WITH arsenite(3-) (ortholog) AND pirinixic acid (ortholog)	3.67267	3.7344	3.6711	0.0817657	0.781201	0.325427	0.947005	1.04372	-1.00109
TC0100000962.rn.1	Igfl3	IGF-like family member 3	3.56889	3.50157	3.57005	0.0590131	0.387699	0.268152	0.746149	-1.04777	1.00081
TC0100000963.rn.1	Igfl3	IGF-like family member 3; FOUND IN extracellular space (ortholog) AND INTERACTS WITH valproic acid (ortholog)	3.80604	3.83354	3.81847	0.503434	0.45163	0.800235	0.791566	1.01924	1.00865
TC0100000964.rn.1	LOC100362729	PREDICTED: gene model 580 (LOC100362729), mRNA. Chalmel, et. al. Testis-expressed Unannotated Transcripts (TUTs)	3.08453	3.05166	3.14815	0.944291	0.930889	0.989683	0.991948	-1.02305	1.04508
TC0100000965.rn.1	Mill1	MHC I like leukocyte 1; ENCODES a protein that exhibits natural killer cell lectin-like receptor binding (ortholog) AND INVOLVED IN gamma-delta T cell activation (ortholog) AND immune response-activating cell surface receptor signaling pathway (ortholog) AND negative regulation of defense response to virus by host (ortholog) AND FOUND IN anchored component of external side of plasma membrane (ort…	4.36519	3.97991	3.977	0.000715246	0.000443595	0.010194	0.00636208	-1.30611	-1.30875
TC0100000966.rn.1	ENSMUSG00000081168; ENSMUSG00000091401; ENSMUSG00000081880	predicted gene 13730, 3-phosphoglycerate dehydrogenase (Phgdh) pseudogene; predicted gene 9252, 3-phosphoglycerate dehydrogenase (Phgdh) pseudogene; predicted gene 5385, 3-phosphoglycerate dehydrogenase (Phgdh) pseudogene	6.22291	6.58254	5.86382	0.0357816	0.00375047	0.200489	0.0359095	1.2831	-1.28262
TC0100000967.rn.1	LOC680058	similar to destrin [Source:RGD Symbol;Acc:1596830]	14.8342	13.5025	13.612	3.75318e-07	8.82056e-07	3.05049e-05	4.71082e-05	-2.51695	-2.33299
TC0100000968.rn.1	LOC680070; LOC308401	similar to FK506-binding protein 1A (Peptidyl-prolyl cis-trans isomerase) (PPIase) (Rotamase) (12 kDa FKBP) (FKBP-12) (Immunophilin FKBP12); INTERACTS WITH copper(2+) sulfate (ortholog) AND cyclosporin A (ortholog) AND paracetamol (ortholog)	6.80798	6.90166	6.81	0.883606	0.97537	0.972323	1	1.06709	1.0014
TC0100000969.rn.1	LOC100362871	hypothetical LOC100362871	4.29153	4.30345	4.27435	0.176176	0.310989	0.492122	0.682776	1.0083	-1.01198
TC0100000970.rn.1	Micb	MHC class I polypeptide-related sequence B; INTERACTS WITH 5-aza-2'-deoxycytidine (ortholog) AND 5-fluorouracil (ortholog) AND 8-bromo-3' 5'-cyclic AMP (ortholog)	5.08871	5.10991	5.15601	0.241317	0.345431	0.577549	0.711822	1.0148	1.04775
TC0100000971.rn.1	NONMMUG037344	Non-coding transcript identified by NONCODE: Linc	12.8596	12.7643	13.2303	0.723783	0.0696588	0.914889	0.309204	-1.06828	1.29294
TC0100000972.rn.1	NONMMUG037345	Non-coding transcript identified by NONCODE: Linc	4.64406	4.58594	4.67256	0.28159	0.422956	0.623429	0.772628	-1.04111	1.01995
TC0100000973.rn.1	Pglyrp1	peptidoglycan recognition protein 1; ENCODES a protein that exhibits peptidoglycan binding (ortholog) AND peptidoglycan receptor activity (ortholog) AND INVOLVED IN regulation of circadian sleep/wake cycle sleep AND defense response to Gram-positive bacterium (ortholog) AND detection of bacterium (ortholog) AND FOUND IN extracellular vesicular exosome (ortholog) AND INTERACTS WITH ammonium chlori…	4.74772	4.72267	4.7564	0.926903	0.392695	0.984783	0.750255	-1.01751	1.00604
TC0100000974.rn.1	slerflor	Unannotated AceView Transcript	4.77394	5.51811	5.98126	0.0202982	0.000736563	0.137606	0.00956004	1.67501	2.30908
TC0100000975.rn.1	NONMMUG037347	Non-coding transcript identified by NONCODE: Sense No Exonic	4.36079	4.37999	4.32914	0.57209	0.59363	0.840928	0.869651	1.0134	-1.02218
TC0100000976.rn.1	Nova2	neuro-oncological ventral antigen 2; ENCODES a protein that exhibits poly(A) RNA binding (ortholog) AND RNA binding (ortholog) AND INVOLVED IN regulation of RNA metabolic process (ortholog) AND FOUND IN nucleus (inferred) AND INTERACTS WITH (+)-pilocarpine AND ketamine AND scopolamine	3.46867	3.5137	3.47627	0.291846	0.798683	0.634015	0.953803	1.03171	1.00528
TC0100000978.rn.1	KnowTID_00006494	Non-coding transcript identified by Luo, et al., Non-coding transcript identified by NONCODE: Linc	3.70661	3.67117	3.72843	0.500044	0.685758	0.79835	0.911349	-1.02487	1.01524
TC0100000979.rn.1	Nanos2	nanos homolog 2 (Drosophila); ENCODES a protein that exhibits mRNA binding (ortholog) AND INVOLVED IN germ-line stem cell maintenance (ortholog) AND mRNA catabolic process (ortholog) AND negative regulation of meiosis (ortholog) AND FOUND IN cytoplasm (ortholog) AND cytoplasmic mRNA processing body (ortholog) AND nucleus (ortholog) AND INTERACTS WITH thioacetamide	3.34626	3.31813	3.38886	0.409807	0.871055	0.736012	0.976632	-1.01968	1.02997
TC0100000980.rn.1	Mypop	Myb-related transcription factor, partner of profilin; ENCODES a protein that exhibits DNA binding (ortholog) AND protein homodimerization activity (ortholog) AND RNA polymerase II core promoter proximal region sequence-specific DNA binding (ortholog) AND INVOLVED IN negative regulation of transcription from RNA polymerase II promoter (ortholog) AND regulation of transcription from RNA polymerase…	4.85957	5.07731	5.07922	0.0722895	0.0366136	0.302924	0.203147	1.16291	1.16445
TC0100000981.rn.1	Irf2bp1	interferon regulatory factor 2 binding protein 1; ENCODES a protein that exhibits metal ion binding (inferred) AND FOUND IN nucleus (ortholog) AND INTERACTS WITH 2 3 7 8-tetrachlorodibenzodioxine AND 2 4-dinitrotoluene AND benzo[a]pyrene (ortholog)	5.00609	5.40724	5.38972	0.0398986	0.0510152	0.213452	0.254787	1.32056	1.30462
TC0100000983.rn.1	smorflor	Unannotated AceView Transcript	5.09566	4.92643	4.95702	0.118666	0.65078	0.401375	0.896755	-1.12447	-1.10087
TC0100000984.rn.1	Dmwd	dystrophia myotonica, WD repeat containing; INTERACTS WITH 2 3 7 8-tetrachlorodibenzodioxine AND 4-{[(5 5 8 8-tetramethyl-5 6 7 8-tetrahydronaphthalen-2-yl)carbonyl]amino}benzoic acid (ortholog) AND cyclosporin A (ortholog)	5.29445	5.53071	5.64232	0.00163208	7.51294e-05	0.0197774	0.00155457	1.17794	1.27269
TC0100000985.rn.1	Dmpk	dystrophia myotonica-protein kinase; ENCODES a protein that exhibits heat shock protein binding AND ATP binding (ortholog) AND myosin phosphatase regulator activity (ortholog) AND INVOLVED IN cellular calcium ion homeostasis (ortholog) AND muscle cell apoptotic process (ortholog) AND nuclear envelope organization (ortholog) AND ASSOCIATED WITH Dystrophia myotonica 1 (ortholog) AND Myotonic Dystro…	8.33603	10.375	10.1702	7.26648e-11	1.74008e-10	3.97015e-08	7.1731e-08	4.10953	3.56571
TC0100000986.rn.1			5.25757	5.5126	5.49771	0.0840816	0.0322031	0.330653	0.185906	1.19335	1.18111
TC0100000987.rn.1	Six5	Protein Six5; ENCODES a protein that exhibits DNA binding (ortholog) AND sequence-specific DNA binding (ortholog) AND INVOLVED IN lens development in camera-type eye (ortholog) AND negative regulation of cell proliferation (ortholog) AND spermatid development (ortholog) AND ASSOCIATED WITH Branchio-Oto-Renal Syndrome (ortholog) AND FOUND IN nucleus (ortholog) AND INTERACTS WITH 2 4-dinitrotoluene…	4.99508	5.01875	5.01875	0.516792	0.516792	0.808459	0.829745	1.01654	1.01654
TC0100000988.rn.1	Fbxo46	F-box protein 46; INTERACTS WITH 17beta-estradiol AND chloroprene AND cocaine; Chalmel, et. al. AceView Annotation Fbxo46.cSep08; Chalmel, et. al. AceView Annotation Fbxo46.bSep08	6.05949	6.08945	6.05949	0.105174	0.287667	0.375185	0.659633	1.02098	-1
TC0100000989.rn.1	sneeflor	Unannotated AceView Transcript	4.6877	4.59	4.70587	0.529465	0.941785	0.81655	0.994653	-1.07006	1.01268
TC0100000990.rn.1	Snrpd2	small nuclear ribonucleoprotein D2 polypeptide; ENCODES a protein that exhibits poly(A) RNA binding (ortholog) AND INVOLVED IN spliceosomal snRNP assembly (ortholog) AND PARTICIPATES IN spliceosome pathway AND FOUND IN catalytic step 2 spliceosome (ortholog) AND cytosol (ortholog) AND extracellular vesicular exosome (ortholog) AND INTERACTS WITH cadmium dichloride AND toluene AND 2 3 7 8-tetrachl…	7.55753	7.61592	7.8064	0.829379	0.415835	0.954846	0.767066	1.04131	1.18828
TC0100000991.rn.1	Eml2	echinoderm microtubule associated protein like 2; ENCODES a protein that exhibits protein C-terminus binding AND receptor binding AND microtubule binding (ortholog) AND INVOLVED IN negative regulation of microtubule polymerization (ortholog) AND regulation of microtubule nucleation (ortholog) AND FOUND IN mitotic spindle (ortholog) AND INTERACTS WITH 2 3 7 8-tetrachlorodibenzodioxine AND 2 4-dini…	6.43387	6.40997	6.47521	0.549589	0.181125	0.828524	0.529672	-1.0167	1.02907
TC0100000992.rn.1	Mir330	microRNA 330; INVOLVED IN juxtaglomerular apparatus development (ortholog) AND negative regulation of gene expression (ortholog) AND INTERACTS WITH paracetamol AND phenoxymethylpenicillin AND tetrachloromethane	3.42591	3.32394	3.71381	0.642066	0.0120215	0.877866	0.0906246	-1.07324	1.22086
TC0100000993.rn.1	NONMMUG037364	Non-coding transcript identified by NONCODE: Sense No Exonic	6.25893	6.12449	6.40911	0.439681	0.0391186	0.758116	0.212803	-1.09767	1.10971
TC0100000994.rn.1	Gpr4	G protein-coupled receptor 4; ENCODES a protein that exhibits G-protein coupled receptor activity (inferred) AND INVOLVED IN G-protein coupled receptor signaling pathway (inferred) AND FOUND IN integral component of membrane (inferred) AND plasma membrane (inferred) AND INTERACTS WITH benzo[a]pyrene AND cadmium atom (ortholog) AND capsaicin (ortholog)	3.80182	3.8267	3.77073	0.310124	0.452907	0.651556	0.792311	1.01739	-1.02179
TC0100000995.rn.1	Opa3	optic atrophy 3; INVOLVED IN growth (ortholog) AND mitochondrion morphogenesis (ortholog) AND neuromuscular process (ortholog) AND ASSOCIATED WITH Costeff optic atrophy syndrome (ortholog) AND Optic atrophy and cataract autosomal dominant (ortholog) AND FOUND IN mitochondrion (ortholog) AND INTERACTS WITH 17beta-estradiol (ortholog) AND disodium selenite (ortholog) AND ethyl methanesulfonate (ort…	4.91312	5.06725	4.91238	0.0508096	0.602728	0.245563	0.874661	1.11275	-1.00051
TC0100000996.rn.1	LOC102553645	uncharacterized LOC102553645	4.64347	4.60158	4.54602	0.994872	0.898696	1	0.984736	-1.02946	-1.06988
TC0100000997.rn.1	speyflor	Unannotated AceView Transcript	4.14758	4.01907	4.0833	0.0840281	0.307984	0.330525	0.679449	-1.09316	-1.04556
TC0100000998.rn.1	Rtn2	reticulon 2; INVOLVED IN intracellular protein transmembrane transport (ortholog) AND regulation of glucose import (ortholog) AND ASSOCIATED WITH Spastic paraplegia 12 autosomal dominant (ortholog) AND FOUND IN cell (ortholog) AND endoplasmic reticulum (ortholog) AND intracellular (ortholog) AND INTERACTS WITH all-trans-retinoic acid AND cadmium dichloride AND dibutyl phthalate	9.82116	10.3648	10.1229	0.000634182	0.0340879	0.00923961	0.193047	1.45766	1.23262
TC0100000999.rn.1	NONMMUG037370; KnowTID_00006495	Non-coding transcript identified by NONCODE: Linc; Non-coding transcript identified by Luo, et al., Non-coding transcript identified by NONCODE: Linc	4.55472	4.555	4.57869	0.686754	0.973381	0.900081	1	1.00019	1.01675
TC0100001000.rn.1	Ercc1	excision repair cross-complementation group 1; excision repair cross-complementing rodent repair deficiency, complementation group 1; ENCODES a protein that exhibits damaged DNA binding (ortholog) AND protein C-terminus binding (ortholog) AND protein domain specific binding (ortholog) AND INVOLVED IN embryonic organ development AND response to nutrient AND response to sucrose AND PARTICIPATES IN …	7.8103	8.04126	8.15178	0.0453884	0.00725851	0.230568	0.0607895	1.17362	1.26705
TC0100001001.rn.1	Ppp1r13l	protein phosphatase 1, regulatory subunit 13 like; ENCODES a protein that exhibits identical protein binding (ortholog) AND INVOLVED IN positive regulation of cell differentiation AND cardiac muscle contraction (ortholog) AND cardiac right ventricle morphogenesis (ortholog) AND PARTICIPATES IN p53 signaling pathway AND FOUND IN cell junction (ortholog) AND cytoplasm (ortholog) AND INTERACTS WITH …	5.62078	5.74906	5.74252	0.0253143	0.259714	0.159982	0.629316	1.09299	1.08804
TC0100001002.rn.1	Ercc2; Mir343	excision repair cross-complementation group 2; microRNA 343; microRNA mir-343; ENCODES a protein that exhibits 5'-3' DNA helicase activity (ortholog) AND DNA-dependent ATPase activity (ortholog) AND protein C-terminus binding (ortholog) AND INVOLVED IN response to hypoxia AND aging (ortholog) AND apoptotic process (ortholog) AND PARTICIPATES IN altered nucleotide excision repair pathway AND nucle…	7.06499	7.12529	6.97917	0.268163	0.119447	0.608394	0.42515	1.04268	-1.06129
TC0100001003.rn.1	sworflor	Unannotated AceView Transcript	3.46362	3.37239	3.46014	0.532344	0.861303	0.818463	0.973712	-1.06527	-1.00241
TC0100001004.rn.1	Ckm	creatine kinase, muscle; ENCODES a protein that exhibits creatine kinase activity AND INVOLVED IN phosphocreatine biosynthetic process AND phosphorylation (ortholog) AND PARTICIPATES IN creatine metabolic pathway AND arginine and proline metabolic pathway AND ASSOCIATED WITH Ventricular Dysfunction Left (ortholog) AND FOUND IN cytoplasm (inferred) AND INTERACTS WITH 7H-xanthine AND 9H-xanthine AN…	4.71122	4.50366	4.50366	0.0144737	0.0267184	0.107964	0.163005	-1.15473	-1.15473
TC0100001005.rn.1	stoyflor	Unannotated AceView Transcript	4.9952	5.03899	5.04812	0.349591	0.743531	0.687118	0.932953	1.03082	1.03737
TC0100001006.rn.1	Exoc3l2	INVOLVED IN exocytosis (inferred) AND FOUND IN exocyst (inferred) AND INTERACTS WITH benzo[a]pyrene (ortholog) AND dibutyl phthalate (ortholog) AND hydralazine (ortholog)	5.98407	6.17295	6.2918	0.00660531	0.000258264	0.0597376	0.00412229	1.13988	1.23776
TC0100001007.rn.1	Trappc6a	trafficking protein particle complex 6A; INTERACTS WITH furan AND sodium dichromate AND 17beta-estradiol (ortholog); trafficking protein particle complex 6A (Trappc6a), mRNA.	5.7907	6.39644	6.3264	0.00376664	0.00569009	0.0385581	0.050233	1.52176	1.44965
TC0100001008.rn.1	Nkpd1	NTPase, KAP family P-loop domain containing 1; INTERACTS WITH benzo[a]pyrene (ortholog) AND potassium dichromate (ortholog) AND trimellitic anhydride (ortholog)	4.61971	4.61591	4.61365	0.850761	0.823978	0.96162	0.962552	-1.00264	-1.00421
TC0100001009.rn.1	Zfp296	zinc finger protein 296; ENCODES a protein that exhibits metal ion binding (inferred) AND nucleic acid binding (inferred) AND INTERACTS WITH (-)-epigallocatechin 3-gallate (ortholog) AND 2 3 7 8-tetrachlorodibenzodioxine (ortholog) AND 4 4'-diaminodiphenylmethane (ortholog)	4.4191	4.42969	4.37282	0.581685	0.539965	0.846353	0.84337	1.00737	-1.0326
TC0100001010.rn.1	Clptm1	cleft lip and palate associated transmembrane protein 1 (Clptm1), mRNA. Chalmel, et. al. Testis-expressed Unannotated Transcripts (TUTs)	4.79356	4.71551	5.05544	0.758723	0.125145	0.928722	0.436701	-1.0556	1.19904
TC0100001011.rn.1	KnowTID_00006496	Non-coding transcript identified by Luo, et al., Non-coding transcript identified by NONCODE: Linc	5.68004	6.2411	6.17319	0.00407844	0.00204394	0.041006	0.0219231	1.47535	1.40751
TC0100001012.rn.1	sparfly	Unannotated AceView Transcript	4.40708	4.3232	4.55935	0.479024	0.299652	0.785105	0.671991	-1.05987	1.11132
TC0100001013.rn.1	bofloy	Unannotated AceView Transcript	6.0198	6.15309	5.80688	0.3516	0.541388	0.68889	0.843986	1.09679	-1.15903
TC0100001014.rn.1	ENSMUSG00000092381	predicted gene 20512, Non-coding transcript identified by NONCODE: Antisense, Novel antisense transcript	5.09591	5.05235	5.22244	0.31366	0.298265	0.655326	0.670493	-1.03066	1.09166
TC0100001015.rn.1	Pvrl2	poliovirus receptor-related 2 (Pvrl2), mRNA. Chalmel, et. al. Testis-expressed Unannotated Transcripts (TUTs)	4.94461	4.92762	4.9824	0.308717	0.220082	0.650348	0.582054	-1.01185	1.02654
TC0100001016.rn.1	spawfly	Unannotated AceView Transcript	4.81778	4.86574	4.83337	0.992926	0.327201	1	0.696125	1.03381	1.01086
TC0100001017.rn.1	ENSMUSG00000097226	predicted gene, 26600, Non-coding transcript identified by NONCODE: Linc	4.0328	3.83937	3.94251	0.846893	0.82029	0.960539	0.961404	-1.14348	-1.06458
TC0100001018.rn.1	borfloy	Unannotated AceView Transcript	3.58647	3.55732	3.50801	0.667405	0.80672	0.891056	0.957272	-1.02041	-1.05589
TC0100001019.rn.1	NONMMUG037394; ENSMUSG00000087593	Non-coding transcript identified by NONCODE: Antisense; predicted gene 16174, putative novel transcript	4.17645	4.14616	4.17873	0.181364	0.318135	0.499439	0.688279	-1.02121	1.00158
TC0100001020.rn.1	dafloy	Unannotated AceView Transcript	4.43591	4.42729	4.40825	0.711771	0.942164	0.911103	0.994679	-1.00599	-1.01936
TC0100001021.rn.1	LOC102547975	uncharacterized LOC102547975	5.8078	5.81568	5.84874	0.335741	0.745884	0.675051	0.933519	1.00548	1.02878
TC0100001022.rn.1	ENSMUSG00000090075	predicted gene 16251, Non-coding transcript identified by NONCODE: Antisense, novel transcript	4.31112	4.24979	4.26953	0.106855	0.575547	0.378967	0.860845	-1.04343	-1.02925
TC0100001023.rn.1	Ceacam20	carcinoembryonic antigen-related cell adhesion molecule 20; INTERACTS WITH 2 3 7 8-tetrachlorodibenzodioxine AND C60 fullerene AND indole-3-methanol	5.0545	6.03634	6.1084	2.84764e-07	1.24562e-07	2.48463e-05	1.05605e-05	1.97498	2.07613
TC0100001024.rn.1	Zfp180	zinc finger protein 180; ENCODES a protein that exhibits metal ion binding (inferred) AND nucleic acid binding (inferred) AND INTERACTS WITH ammonium chloride AND N-nitrosodiethylamine AND phenethyl caffeate; Chalmel, et. al. AceView Annotation Zfp180.bSep08	5.89813	6.06655	6.0229	0.0170162	0.108952	0.121467	0.403438	1.12383	1.09033
TC0100001025.rn.1	Zfp112	zinc finger protein 112; ENCODES a protein that exhibits metal ion binding (inferred) AND nucleic acid binding (inferred) AND INVOLVED IN regulation of transcription DNA-templated (inferred) AND FOUND IN intracellular (inferred) AND INTERACTS WITH 2 3 7 8-tetrachlorodibenzodioxine AND thioacetamide AND 17beta-estradiol (ortholog)	4.07761	4.08251	4.04482	0.449326	0.517505	0.765031	0.830363	1.0034	-1.02299
TC0100001026.rn.1	Zfp235; LOC102548230	zinc finger protein 235 [Source:RGD Symbol;Acc:1560762]; INTERACTS WITH benzene (ortholog) AND copper(2+) sulfate (ortholog) AND methyl methanesulfonate (ortholog); zinc finger protein 235	5.80262	5.77841	5.92979	0.505769	0.105258	0.801707	0.396005	-1.01692	1.09215
TC0100001027.rn.1	LOC680714; LOC102551479	hypothetical protein LOC680714; ras-related protein Rab-12-like	6.16624	6.26002	6.33519	0.632914	0.150733	0.873115	0.482167	1.06716	1.12424
TC0100001028.rn.1	fafloy	Unannotated AceView Transcript	12.6791	7.77595	7.99042	1.59181e-11	2.46946e-11	1.18971e-08	1.6038e-08	-29.9215	-25.7882
TC0100001029.rn.1	zf-C2H2.116	Unannotated AceView Transcript	5.48303	5.4942	5.49741	0.664583	0.62198	0.88986	0.883995	1.00777	1.01002
TC0100001030.rn.1	zf-C2H2.117	Unannotated AceView Transcript	5.00724	4.90699	5.291	0.299137	0.0334262	0.641092	0.190364	-1.07196	1.21736
TC0100001031.rn.1	LOC100909581; RGD1562312	ENCODES a protein that exhibits DNA binding (inferred) AND FOUND IN nucleus (inferred) AND INTERACTS WITH (-)-epigallocatechin 3-gallate (ortholog) AND 17beta-estradiol (ortholog) AND 17beta-hydroxy-17-methylestra-4 9 11-trien-3-one (ortholog); similar to High mobility group protein 1 (HMG-1)	14.412	14.3635	14.4071	0.36165	0.465719	0.697871	0.800066	-1.03422	-1.00342
TC0100001032.rn.1	Zfp108	zinc finger protein 108	6.66357	6.89115	6.90424	0.0429927	0.0140338	0.223138	0.101959	1.17088	1.18155
TC0100001033.rn.1	NONMMUG037426	Non-coding transcript identified by NONCODE: Linc	4.70796	4.79867	4.93122	0.406348	0.153785	0.733451	0.486619	1.0649	1.16737
TC0100001034.rn.1	NONMMUG037431	Non-coding transcript identified by NONCODE: Linc, Non-coding transcript identified by Luo, et al.	3.46257	3.46424	3.42292	0.982636	0.536105	1	0.840907	1.00116	-1.02787
TC0100001035.rn.1	NONMMUG037432	Non-coding transcript identified by NONCODE: Linc	9.54196	9.35197	9.58017	0.111653	0.988539	0.388261	1	-1.14076	1.02684
TC0100001036.rn.1	Lypd5	Ly6/Plaur domain containing 5; INTERACTS WITH 3 4-methylenedioxymethamphetamine (ortholog) AND calcitriol (ortholog) AND phenobarbital (ortholog)	3.8976	4.06657	4.05339	0.66271	0.467482	0.888644	0.801155	1.12426	1.11403
TC0100001037.rn.1	NONMMUG037434	Non-coding transcript identified by NONCODE: Linc	3.46528	3.42527	3.44862	0.876186	0.872669	0.969817	0.976834	-1.02812	-1.01161
TC0100001038.rn.1	Kcnn4	potassium channel, calcium activated intermediate/small conductance subfamily N alpha, member 4; potassium intermediate/small conductance calcium-activated channel, subfamily N, member 4; ENCODES a protein that exhibits Intermediate conductance calcium-activated potassium channel activity AND calcium-activated potassium channel activity (ortholog) AND potassium channel activity (ortholog) AND INV…	4.22323	4.22323	4.22323	1	1	1	1	-1	-1
TC0100001039.rn.1	Smg9	SMG9 nonsense mediated mRNA decay factor; ENCODES a protein that exhibits identical protein binding (ortholog) AND INVOLVED IN nuclear-transcribed mRNA catabolic process nonsense-mediated decay (ortholog) AND FOUND IN intracellular (ortholog) AND INTERACTS WITH arsenite(3-) (ortholog) AND methyl methanesulfonate (ortholog) AND quercetin (ortholog); smg-9 homolog, nonsense mediated mRNA decay fact…	7.04441	6.9363	6.90574	0.00834582	0.00469149	0.0712744	0.043151	-1.07782	-1.10089
TC0100001040.rn.1	jofloy	Unannotated AceView Transcript	5.32106	5.45053	5.28629	0.890084	0.487822	0.974276	0.813966	1.09389	-1.02439
TC0100001041.rn.1	Plaur	plasminogen activator, urokinase receptor; plasminogen activator, urokinase receptor (Plaur), transcript variant 1, mRNA; ENCODES a protein that exhibits urokinase plasminogen activator receptor activity AND enzyme binding (ortholog) AND INVOLVED IN epithelial cell differentiation involved in prostate gland development AND mesenchymal cell differentiation AND negative regulation of apoptotic proc…	8.80369	8.65901	9.06225	0.26823	0.0862457	0.608446	0.353013	-1.10549	1.19629
TC0100001042.rn.1	Cadm4	cell adhesion molecule 4; INVOLVED IN cell adhesion (inferred) AND FOUND IN extracellular vesicular exosome (ortholog) AND INTERACTS WITH 3 4-methylenedioxymethamphetamine (ortholog) AND 4 4'-diaminodiphenylmethane (ortholog) AND isoprenaline (ortholog)	13.5099	12.8026	12.7507	4.22343e-05	2.41382e-05	0.00111002	0.00062825	-1.63271	-1.69244
TC0100001043.rn.1			11.0459	10.7579	10.4452	0.127478	0.00530778	0.417282	0.0474789	-1.22097	-1.51642
TC0100001044.rn.1	Zfp428	zinc finger protein 428; ENCODES a protein that exhibits metal ion binding (inferred) AND INTERACTS WITH cadmium dichloride AND thioacetamide AND 17beta-estradiol (ortholog); Chalmel, et. al. AceView Annotation Zfp428.dSep08; zinc finger protein 428 (Zfp428), mRNA.	4.64841	4.77062	4.72574	0.0286982	0.13417	0.174047	0.453637	1.0884	1.05506
TC0100001045.rn.1	Irgq	immunity-related GTPase family, Q; INTERACTS WITH 2 3 7 8-tetrachlorodibenzodioxine (ortholog) AND aflatoxin B1 (ortholog) AND benzo[a]pyrene (ortholog)	6.66311	7.11508	7.10108	5.4861e-05	3.35443e-05	0.00137023	0.000818595	1.36791	1.3547
TC0100001047.rn.1	Xrcc1	X-ray repair complementing defective repair in Chinese hamster cells 1; ENCODES a protein that exhibits damaged DNA binding (inferred) AND INVOLVED IN base-excision repair AND cellular response to DNA damage stimulus AND response to drug AND PARTICIPATES IN base excision repair pathway AND nucleotide excision repair pathway AND ASSOCIATED WITH Asphyxia AND Reperfusion Injury AND Seizures AND FOUN…	6.61683	6.63964	6.62396	0.367829	0.851621	0.70265	0.970828	1.01593	1.00496
TC0100001048.rn.1	Ethe1	ethylmalonic encephalopathy 1; ENCODES a protein that exhibits iron ion binding (ortholog) AND sulfur dioxygenase activity (ortholog) AND INVOLVED IN glutathione metabolic process (ortholog) AND hydrogen sulfide metabolic process (ortholog) AND ASSOCIATED WITH Ethylmalonic encephalopathy (ortholog) AND FOUND IN cytoplasm (ortholog) AND mitochondrion (ortholog) AND nucleus (ortholog) AND INTERACTS…	9.52203	9.79397	9.83189	0.00145362	0.000326404	0.0180584	0.00495705	1.20743	1.23959
TC0100001049.rn.1	Phldb3	pleckstrin homology-like domain, family B, member 3	7.19403	7.81933	7.64962	0.000139992	0.00465158	0.00285381	0.0428622	1.54253	1.37135
TC0100001050.rn.1	Lypd3	Ly6/Plaur domain containing 3; ENCODES a protein that exhibits laminin binding AND INVOLVED IN cell-matrix adhesion AND cellular component movement AND FOUND IN integral component of membrane AND membrane AND extracellular space (ortholog) AND INTERACTS WITH 17alpha-ethynylestradiol AND 2 3 7 8-tetrachlorodibenzodioxine AND ammonium chloride	4.27012	4.26987	4.25731	0.630433	0.993482	0.871912	1	-1.00018	-1.00892
TC0100001051.rn.1	KnowTID_00006500	Non-coding transcript identified by Luo, et al., Non-coding transcript identified by NONCODE: Linc	3.81878	3.79177	3.86604	0.531218	0.666135	0.817446	0.903796	-1.0189	1.0333
TC0100001052.rn.1	LOC100910611	CD177 antigen-like [Source:RGD Symbol;Acc:6497684]; CD177 antigen-like	5.00151	5.40822	6.68977	0.00342112	7.70899e-09	0.0357493	1.26962e-06	1.32565	3.22266
TC0100001053.rn.1	LOC102555959	uncharacterized LOC102555959	5.86874	6.03156	6.13886	0.186765	0.605544	0.507391	0.875913	1.11948	1.20591
TC0100001054.rn.1	Eif2d-ps1	eukaryotic translation initiation factor 2D, pseudogene 1	7.77756	8.39556	8.04824	0.000312974	0.0150678	0.00533707	0.107548	1.53475	1.20638
TC0100001055.rn.1	Ceacam10	carcinoembryonic antigen-related cell adhesion molecule 10; INTERACTS WITH (-)-demecolcine (ortholog) AND (-)-epigallocatechin 3-gallate (ortholog) AND 1-methylphenanthrene (ortholog)	8.84895	8.71281	8.73907	0.516187	0.187909	0.808062	0.539923	-1.09895	-1.07914
TC0100001056.rn.1	Ceacam6; LOC103689938	carcinoembryonic antigen-related cell adhesion molecule 6 (Ceacam6), long non-coding RNA.; carcinoembryonic antigen-related cell adhesion molecule 1-like; carcinoembryonic antigen-related cell adhesion molecule 6; INTERACTS WITH (-)-demecolcine (ortholog) AND (-)-epigallocatechin 3-gallate (ortholog) AND 1-methylphenanthrene (ortholog); carcinoembryonic antigen-related cell adhesion molecule 6 (C…	3.78815	3.82821	3.78815	0.327839	0.75501	0.66845	0.937576	1.02815	-1
TC0100001057.rn.1			13.7384	13.4912	13.8436	0.133985	0.628198	0.428138	0.88648	-1.18693	1.07569
TC0100001058.rn.1	KnowTID_00006501	Non-coding transcript identified by Luo, et al., Non-coding transcript identified by NONCODE: Linc	4.78479	4.75315	4.81329	0.198726	0.796458	0.524244	0.952733	-1.02218	1.01995
TC0100001059.rn.1	Dmrtc2	DMRT-like family C2; ENCODES a protein that exhibits sequence-specific DNA binding (inferred) AND sequence-specific DNA binding transcription factor activity (inferred) AND INVOLVED IN regulation of transcription DNA-templated (inferred) AND FOUND IN nucleus (inferred) AND INTERACTS WITH carmustine (ortholog) AND temozolomide (ortholog)	4.00153	3.98586	3.97638	0.284731	0.68916	0.626725	0.91284	-1.01092	-1.01758
TC0100001060.rn.1	Rps19	ENCODES a protein that exhibits structural constituent of ribosome AND translation initiation factor binding AND INVOLVED IN erythrocyte differentiation (ortholog) AND ASSOCIATED WITH Anemia Diamond-Blackfan (ortholog) AND FOUND IN cytosolic small ribosomal subunit AND nucleolus AND INTERACTS WITH acetylsalicylic acid (ortholog) AND cadmium dichloride (ortholog) AND calcitriol (ortholog); ribosom…	13.697	13.0428	13.2851	0.00300906	0.0511537	0.0322512	0.255127	-1.57365	-1.33041
TC0100001061.rn.1	Cd79a	Cd79a molecule, immunoglobulin-associated alpha	4.74154	4.7479	4.77527	0.279031	0.544254	0.620752	0.845506	1.00442	1.02366
TC0100001062.rn.1	Arhgef1	Rho guanine nucleotide exchange factor (GEF) 1; ENCODES a protein that exhibits poly(A) RNA binding (ortholog) AND INVOLVED IN negative regulation of cell death AND PARTICIPATES IN eicosanoid signaling pathway AND FOUND IN cytoplasm (ortholog) AND plasma membrane (ortholog) AND INTERACTS WITH 2 4-dinitrotoluene AND 2 6-dinitrotoluene AND ammonium chloride; Rho guanine nucleotide exchange factor 1…	6.99084	7.04925	7.01794	0.128252	0.27179	0.418576	0.643418	1.04132	1.01896
TC0100001063.rn.1	marfloy	Unannotated AceView Transcript	3.24588	3.29644	3.21744	0.844691	0.97717	0.959586	1	1.03567	-1.01991
TC0100001064.rn.1	NONMMUG037453	Non-coding transcript identified by NONCODE: Linc	3.4223	3.45235	3.49395	0.298365	0.417916	0.640486	0.768927	1.02106	1.05092
TC0100001065.rn.1	Zfp574	zinc finger protein 574; zinc finger protein 574 (Zfp574), mRNA; ENCODES a protein that exhibits DNA binding (inferred) AND metal ion binding (inferred) AND nucleic acid binding (inferred) AND INVOLVED IN regulation of transcription DNA-templated (inferred) AND transcription DNA-templated (inferred) AND FOUND IN nucleus (inferred) AND INTERACTS WITH 2 4-dinitrotoluene AND 2 6-dinitrotoluene AND C…	6.18388	6.17245	6.13114	0.176711	0.79726	0.492439	0.953195	-1.00795	-1.03723
TC0100001066.rn.1	Zfp526	zinc finger protein 526; ENCODES a protein that exhibits metal ion binding (inferred) AND nucleic acid binding (inferred) AND INTERACTS WITH formaldehyde (ortholog) AND N-nitrosodiethylamine (ortholog) AND piperonyl butoxide (ortholog)	5.1119	5.1119	5.11447	0.591552	0.169759	0.852012	0.512591	-1	1.00178
TC0100001067.rn.1	nawfloy	Unannotated AceView Transcript	5.71357	5.6658	5.69486	0.451302	0.574532	0.766367	0.860443	-1.03367	-1.01305
TC0100001068.rn.1	NONMMUG037459	Non-coding transcript identified by NONCODE: Linc	3.65163	3.7096	3.58234	0.405521	0.242669	0.733048	0.609205	1.041	-1.0492
TC0100001069.rn.1	ENSMUSG00000005442	capicua homolog (Drosophila), PREDICTED: uncharacterized LOC100503597 (LOC100503597), miscRNA.	8.07362	8.2036	8.23948	0.316126	0.23739	0.65808	0.602875	1.09428	1.12183
TC0100001070.rn.1	Cic	capicua transcriptional repressor (Cic), mRNA; capicua transcriptional repressor	7.38948	8.02887	7.831	0.00194197	0.0300597	0.022691	0.177341	1.55767	1.35804
TC0100001071.rn.1	Prr19	proline rich 19; INTERACTS WITH amiodarone (ortholog); proline rich 19 (Prr19), mRNA.	4.0412	3.93338	4.00442	0.424276	0.348362	0.74697	0.714312	-1.0776	-1.02582
TC0100001072.rn.1	Tmem145	transmembrane protein 145; INVOLVED IN G-protein coupled receptor signaling pathway (inferred) AND response to pheromone (inferred) AND INTERACTS WITH mono(2-ethylhexyl) phthalate (ortholog)	4.01017	4.01017	4.01017	0.860932	0.860932	0.96492	0.973654	-1	-1
TC0100001073.rn.1	Megf8	multiple EGF-like-domains 8; multiple EGF-like-domains 8 (Megf8), mRNA; ENCODES a protein that exhibits calcium ion binding (inferred) AND receptor activity (inferred) AND INVOLVED IN BMP signaling pathway (ortholog) AND cell migration involved in gastrulation (ortholog) AND craniofacial suture morphogenesis (ortholog) AND FOUND IN extracellular vesicular exosome (ortholog) AND nucleus (ortholog)…	5.74794	5.88322	5.84145	0.0220144	0.0935905	0.145289	0.370242	1.09831	1.06696
TC0100001074.rn.1	4732471J01Rik; LOC102549610	RIKEN cDNA 4732471J01 gene [Source:MGI Symbol;Acc:MGI:3603586]; uncharacterized LOC102549610	5.67755	5.64857	5.68122	0.644987	0.963382	0.879599	0.999881	-1.02029	1.00254
TC0100001075.rn.1	NONMMUG037465	Non-coding transcript identified by NONCODE: Antisense	5.02688	5.2105	5.15876	0.587307	0.291571	0.849503	0.664097	1.13573	1.09573
TC0100001076.rn.1	LOC102549501; LOC102549342; stufly	uncharacterized LOC102549501; uncharacterized LOC102549342; Unannotated AceView Transcript; Chalmel, et. al. AceView Annotation stufly.aSep08	4.46939	4.50165	4.51511	0.201079	0.158968	0.527622	0.495391	1.02262	1.0322
TC0100001077.rn.1	LOC685008	similar to High mobility group protein 1 (HMG-1) (High mobility group protein B1) (Amphoterin) (Heparin-binding protein p30)	4.54194	4.64458	4.66791	0.34493	0.257542	0.682876	0.626912	1.07373	1.09124
TC0100001078.rn.1			6.92754	7.14184	7.24468	0.900353	0.84252	0.977244	0.968316	1.16014	1.24586
TC0100001079.rn.1	LOC102549435	uncharacterized LOC102549435	3.53209	3.55752	3.56899	0.857106	0.839861	0.963329	0.967356	1.01778	1.02591
TC0100001080.rn.1			10.5136	10.1064	10.7407	0.445838	0.917492	0.762251	0.988778	-1.32617	1.17045
TC0100001081.rn.1	Atp5sl	ATP5S-like; FOUND IN mitochondrion (ortholog) AND INTERACTS WITH 2 3 7 8-tetrachlorodibenzodioxine (ortholog) AND clofibrate (ortholog) AND dioxygen (ortholog); ATP5S-like (Atp5sl), mRNA.	7.6964	7.76216	7.77255	0.282294	0.394754	0.624009	0.752031	1.04663	1.0542
TC0100001082.rn.1	B3gnt8	UDP-GlcNAc:betaGal beta-1,3-N-acetylglucosaminyltransferase 8; ENCODES a protein that exhibits protein N-acetylglucosaminyltransferase activity (ortholog) AND INVOLVED IN poly-N-acetyllactosamine biosynthetic process (ortholog) AND FOUND IN Golgi apparatus (inferred) AND integral component of membrane (inferred) AND INTERACTS WITH choline (ortholog) AND dibutyl phthalate (ortholog) AND folic acid…	4.01712	4.02613	4.02974	0.462319	0.394865	0.77411	0.752062	1.00626	1.00879
TC0100001083.rn.1	Exosc5	exosome component 5; INVOLVED IN defense response to virus (ortholog) AND DNA deamination (ortholog) AND exonucleolytic nuclear-transcribed mRNA catabolic process involved in deadenylation-dependent decay (ortholog) AND PARTICIPATES IN RNA degradation pathway AND FOUND IN exosome (RNase complex) (ortholog) AND transcriptionally active chromatin (ortholog) AND INTERACTS WITH 2 3 7 8-tetrachlorodib…	5.32774	5.36189	5.27803	0.26428	0.538936	0.60413	0.842904	1.02395	-1.03506
TC0100001084.rn.1	NONMMUG037474	Non-coding transcript identified by NONCODE: Antisense	4.86015	4.51625	4.9736	0.193174	0.762747	0.516408	0.940627	-1.26918	1.08181
TC0100001086.rn.1	NCBI_Gene:100862251	PREDICTED: uncharacterized LOC100862251 (LOC100862251), miscRNA.	7.0636	7.17627	7.02061	0.436284	0.471882	0.755817	0.804112	1.08123	-1.03025
TC0100001087.rn.1	LOC102550210; steefly	uncharacterized LOC102550210; Unannotated AceView Transcript	6.96048	7.76027	8.10606	0.0001921	2.92791e-06	0.00364811	0.000119835	1.74085	2.21236
TC0100001088.rn.1	LOC102550343	uncharacterized LOC102550343	4.57639	4.54386	4.63329	0.849078	0.259322	0.961323	0.628987	-1.0228	1.04023
TC0100001089.rn.1	KnowTID_00006503	Non-coding transcript identified by Luo, et al., Non-coding transcript identified by NONCODE: Linc	4.46653	4.4417	4.40237	0.303121	0.511284	0.644934	0.826653	-1.01736	-1.04547
TC0100001090.rn.1	Cyp2b2	cytochrome P450, family 2, subfamily b, polypeptide 2; ENCODES a protein that exhibits oxidoreductase activity AND steroid hydroxylase activity AND INVOLVED IN aging AND drug metabolic process AND nicotine metabolic process AND PARTICIPATES IN arachidonic acid metabolic pathway AND phase I biotransformation pathway via cytochrome P450 AND retinol metabolic pathway AND FOUND IN intracellular membr…	4.65898	5.31432	5.3877	2.16267e-06	1.5634e-06	0.000110529	7.29677e-05	1.57499	1.65717
TC0100001091.rn.1	LOC100910611; LOC100910953	CD177 antigen-like [Source:RGD Symbol;Acc:6497684]; CD177 antigen-like	4.28239	4.68276	5.88633	0.000484639	1.16719e-09	0.00751093	3.03212e-07	1.31984	3.03972
TC0100001092.rn.1	LOC102553259	uncharacterized LOC102553259	4.01027	3.99703	3.96627	0.553588	0.86782	0.830786	0.975742	-1.00922	-1.03097
TC0100001093.rn.1	LOC100910611; LOC681077	CD177 antigen-like [Source:RGD Symbol;Acc:6497684]; similar to testis expressed gene 101	4.28239	4.68276	5.88633	0.000484639	1.16719e-09	0.00751093	3.03212e-07	1.31984	3.03972
TC0100001094.rn.1	LOC102548784	uncharacterized LOC102548784	5.86874	6.03156	6.13886	0.186765	0.605544	0.507391	0.875913	1.11948	1.20591
TC0100001095.rn.1	Ceacam10	carcinoembryonic antigen-related cell adhesion molecule 10 (Ceacam10), mRNA; INTERACTS WITH (-)-demecolcine (ortholog) AND (-)-epigallocatechin 3-gallate (ortholog) AND 1-methylphenanthrene (ortholog)	7.33559	7.34395	7.37277	0.559556	0.755285	0.834215	0.937748	1.00581	1.0261
TC0100001096.rn.1	Ceacam6	carcinoembryonic antigen-related cell adhesion molecule 6; carcinoembryonic antigen-related cell adhesion molecule 6, mRNA (cDNA clone MGC:93832 IMAGE:7111028), complete cds.; INTERACTS WITH (-)-demecolcine (ortholog) AND (-)-epigallocatechin 3-gallate (ortholog) AND 1-methylphenanthrene (ortholog)	3.63327	3.62762	3.63277	0.636606	0.639078	0.875203	0.891311	-1.00392	-1.00035
TC0100001097.rn.1	Cyp2b3	cytochrome P450, family 2, subfamily b, polypeptide 3; ENCODES a protein that exhibits heme binding (ortholog) AND monooxygenase activity (ortholog) AND INVOLVED IN response to drug AND response to organic cyclic compound AND cellular ketone metabolic process (ortholog) AND PARTICIPATES IN arachidonic acid metabolic pathway AND phase I biotransformation pathway via cytochrome P450 AND retinol met…	3.99178	3.99071	4.02283	0.646441	0.910664	0.88045	0.987672	-1.00074	1.02175
TC0100001098.rn.1			12.0525	11.8984	11.939	0.578634	0.905792	0.844609	0.986708	-1.11279	-1.08186
TC0100001099.rn.1	LOC100360011	cytochrome P450 family 2 subfamily b polypeptide 19-like	4.08089	4.03683	3.9943	0.108395	0.0498911	0.382242	0.251086	-1.03102	-1.06186
TC0100001100.rn.1	Cyp2b12	cytochrome P450, family 2, subfamily b, polypeptide 12; ENCODES a protein that exhibits arachidonic acid epoxygenase activity AND INVOLVED IN epoxygenase P450 pathway AND PARTICIPATES IN cytochrome P450 monooxygenase mediated pathway of arachidonic acid metabolism AND arachidonic acid metabolic pathway AND phase I biotransformation pathway via cytochrome P450 AND FOUND IN intracellular membrane-b…	4.48386	4.48386	4.49068	0.440552	0.134179	0.758648	0.453646	-1	1.00474
TC0100001101.rn.1	Cyp2b31	cytochrome P450, family 2, subfamily b, polypeptide 31	4.30077	4.39749	4.33641	0.514057	0.966986	0.806561	1	1.06934	1.02502
TC0100001102.rn.1	Cyp2g1	cytochrome P450, family 2, subfamily g, polypeptide 1; ENCODES a protein that exhibits aromatase activity (inferred) AND heme binding (inferred) AND iron ion binding (inferred) AND INVOLVED IN oxidation-reduction process (inferred) AND sensory perception of smell (inferred) AND FOUND IN endoplasmic reticulum membrane (inferred)	3.62539	3.63187	3.60859	0.588634	0.192819	0.850246	0.546728	1.0045	-1.01172
TC0100001103.rn.1	Cyp2a3	cytochrome P450, family 2, subfamily a, polypeptide 3; ENCODES a protein that exhibits aromatase activity (inferred) AND heme binding (inferred) AND iron ion binding (inferred) AND INVOLVED IN oxidation-reduction process (inferred) AND PARTICIPATES IN phase I biotransformation pathway via cytochrome P450 AND caffeine metabolic pathway AND retinol metabolic pathway AND FOUND IN endoplasmic reticul…	4.04293	4.04293	4.04857	1	0.484854	1	0.811969	-1	1.00392
TC0100001104.rn.1	Cyp2a1; Cyp2a2	cytochrome P450, family 2, subfamily a, polypeptide 1; cytochrome P450, family 2, subfamily a, polypeptide 2; ENCODES a protein that exhibits oxidoreductase activity AND steroid hydroxylase activity AND heme binding (ortholog) AND INVOLVED IN coumarin metabolic process AND cellular response to cadmium ion (ortholog) AND heme metabolic process (ortholog) AND PARTICIPATES IN phase I biotransformati…	4.03996	4.0432	4.04366	0.711186	0.574756	0.911009	0.860571	1.00225	1.00256
TC0100001105.rn.1	zofloy	Unannotated AceView Transcript	3.56127	3.41113	3.67299	0.964326	0.299451	0.995849	0.671899	-1.10968	1.08051
TC0100001106.rn.1	Cyp2f4	cytochrome P450, family 2, subfamily f, polypeptide 4; ENCODES a protein that exhibits monooxygenase activity AND oxidoreductase activity acting on paired donors with incorporation or reduction of molecular oxygen reduced flavin or flavoprotein as one donor and incorporation of one atom of oxygen (ortholog) AND INVOLVED IN naphthalene metabolic process AND trichloroethylene metabolic process AND …	3.93575	3.92758	3.93575	0.916884	0.974704	0.981875	1	-1.00568	-1
TC0100001107.rn.1	NONMMUG037494	Non-coding transcript identified by NONCODE: Linc, Non-coding transcript identified by Luo, et al.	3.31605	3.45833	3.37739	0.65715	0.565926	0.885966	0.857421	1.10365	1.04343
TC0100001108.rn.1	Cyp2t1	cytochrome P450, family 2, subfamily t, polypeptide 1; ENCODES a protein that exhibits heme binding (inferred) AND iron ion binding (inferred) AND monooxygenase activity (inferred) AND INVOLVED IN oxidation-reduction process (inferred) AND INTERACTS WITH 2 4-dinitrotoluene AND 2 6-dinitrotoluene AND 3 3' 4 4' 5-pentachlorobiphenyl	4.25562	4.26561	4.26561	0.700906	0.919694	0.906528	0.989376	1.00695	1.00695
TC0100001109.rn.1	RGD1560854	similar to FLJ41131 protein; PREDICTED: similar to FLJ41131 protein (RGD1560854), miscRNA.	6.72913	7.1081	7.05508	7.40394e-05	0.000272697	0.0017243	0.00431167	1.30042	1.25349
TC0100001110.rn.1	chorfloy	Unannotated AceView Transcript	7.26914	7.24791	7.4072	0.507426	0.396835	0.80267	0.753628	-1.01482	1.10042
TC0100001111.rn.1	NCBI_Gene:100862260	PREDICTED: uncharacterized LOC100862260 (LOC100862260), miscRNA.	4.63403	4.66465	4.18523	0.826075	0.00786314	0.953581	0.0648946	1.02145	-1.36491
TC0100001112.rn.1	Adck4	aarF domain containing kinase 4; ENCODES a protein that exhibits protein serine/threonine kinase activity (inferred) AND INVOLVED IN protein phosphorylation (inferred) AND FOUND IN mitochondrion (ortholog) AND INTERACTS WITH 2 4-dinitrotoluene AND 4-amino-2 6-dinitrotoluene AND 2 3 7 8-tetrachlorodibenzodioxine (ortholog); aarF domain containing kinase 4 (Adck4), mRNA.; Uncharacterized aarF domai…	5.76923	5.76923	5.76923	0.912151	0.503364	0.980336	0.822298	-1	-1
TC0100001113.rn.1	Numbl	numb homolog (Drosophila)-like; INVOLVED IN positive regulation of dendrite morphogenesis AND adherens junction organization (ortholog) AND axonogenesis (ortholog) AND PARTICIPATES IN Notch signaling pathway AND FOUND IN cytoplasm (ortholog) AND INTERACTS WITH methoxychlor AND 17beta-estradiol (ortholog) AND benzo[a]pyrene (ortholog)	6.25947	6.55456	6.43888	6.23172e-05	0.00229621	0.0015126	0.0240859	1.22696	1.13242
TC0100001114.rn.1	NONMMUG037509	Non-coding transcript identified by NONCODE: Linc	5.20886	5.20529	5.09818	0.193205	0.214468	0.516425	0.575206	-1.00248	-1.07974
TC0100001115.rn.1	NONMMUG037514	Non-coding transcript identified by NONCODE: Antisense	4.67751	4.52095	4.54308	0.743425	0.600341	0.922957	0.873258	-1.11462	-1.09766
TC0100001116.rn.1	ENSMUSG00000080562	predicted gene, 26043	5.50505	5.47926	5.63938	0.859163	0.615161	0.964115	0.880915	-1.01803	1.09758
TC0100001117.rn.1	Blvrb	biliverdin reductase B; biliverdin reductase B (flavin reductase (NADPH)); ENCODES a protein that exhibits biliverdin reductase activity (inferred) AND riboflavin reductase (NADPH) activity (inferred) AND INVOLVED IN heme catabolic process (inferred) AND oxidation-reduction process (inferred) AND PARTICIPATES IN porphyrin and chlorophyll metabolic pathway AND riboflavin metabolic pathway AND FOUN…	11.5306	12.6927	12.6856	7.2027e-08	6.65698e-08	8.98276e-06	6.56561e-06	2.23784	2.22679
TC0100001118.rn.1	LOC102551992	uncharacterized LOC102551992	9.36121	9.4297	9.57921	0.523013	0.0266007	0.812778	0.162523	1.04861	1.16311
TC0100001119.rn.1	fleefloy	Unannotated AceView Transcript	6.5009	6.76697	6.73482	0.0332778	0.0347206	0.191643	0.195601	1.20253	1.17602
TC0100001120.rn.1	flerfloy	Unannotated AceView Transcript	8.09149	8.78697	8.62644	0.00103455	0.0100258	0.013733	0.078646	1.61942	1.44889
TC0100001121.rn.1	Sertad3	SERTA domain containing 3; INVOLVED IN negative regulation of cell growth (ortholog) AND positive regulation of transcription DNA-templated (ortholog) AND regulation of transcription DNA-templated (ortholog) AND FOUND IN nucleus (ortholog) AND INTERACTS WITH (-)-epigallocatechin 3-gallate (ortholog) AND 2 3 7 8-tetrachlorodibenzodioxine (ortholog) AND amiodarone (ortholog)	6.04815	6.15267	6.2141	0.0504888	0.020071	0.245185	0.132756	1.07514	1.12191
TC0100001122.rn.1	Sertad1	SERTA domain containing 1; INVOLVED IN positive regulation of transcription DNA-templated (ortholog) AND INTERACTS WITH 2 4-dinitrotoluene AND bis(2-chloroethyl) sulfide AND cocaine; SERTA domain containing 1 (Sertad1), mRNA.	6.15212	6.15383	6.13829	0.75987	0.894457	0.92918	0.98352	1.00119	-1.00963
TC0100001123.rn.1	floyfloy	Unannotated AceView Transcript	3.82697	3.72445	3.68155	0.211025	0.0362802	0.540849	0.20168	-1.07365	-1.10605
TC0100001124.rn.1	Prx	periaxin; periaxin (Prx), mRNA; INVOLVED IN axon ensheathment AND nerve development AND regulation of RNA splicing (ortholog) AND ASSOCIATED WITH Hereditary Sensory and Motor Neuropathy (ortholog) AND FOUND IN myelin sheath AND cytoplasm (ortholog) AND nucleus (ortholog) AND INTERACTS WITH ammonium chloride AND C60 fullerene AND 2 3 7 8-tetrachlorodibenzodioxine (ortholog)	3.84551	3.79008	3.78701	0.109428	0.372689	0.384095	0.734364	-1.03917	-1.04138
TC0100001125.rn.1	glafloy	Unannotated AceView Transcript	4.49818	4.35083	4.32869	0.879947	0.69378	0.970728	0.914135	-1.10754	-1.12466
TC0100001126.rn.1	Hipk4	homeodomain interacting protein kinase 4; ENCODES a protein that exhibits protein kinase activity (ortholog) AND INVOLVED IN histone phosphorylation (ortholog) AND peptidyl-serine phosphorylation (ortholog) AND protein autophosphorylation (ortholog) AND FOUND IN cytoplasm (ortholog) AND nucleus (ortholog) AND INTERACTS WITH 2 3 7 8-tetrachlorodibenzodioxine (ortholog) AND valproic acid (ortholog)…	3.47045	3.37589	3.4698	0.447698	0.821911	0.763472	0.961707	-1.06774	-1.00045
TC0100001127.rn.1	glofloy	Unannotated AceView Transcript	4.73631	4.63471	4.75928	0.224285	0.244218	0.557529	0.61065	-1.07297	1.01605
TC0100001128.rn.1	RGD1307554	similar to CG16812-PA; FOUND IN nucleus (ortholog)	7.05735	7.30202	7.26524	0.00134095	0.00292539	0.0169272	0.0293101	1.18482	1.15499
TC0100001129.rn.1	Akt2	v-akt murine thymoma viral oncogene homolog 2	10.5365	10.7712	10.559	0.00333721	0.873544	0.0350427	0.977216	1.17663	1.0157
TC0100001130.rn.1	klorfloy	Unannotated AceView Transcript	10.2203	8.18953	8.54322	1.11234e-08	5.04762e-08	2.15705e-06	5.24737e-06	-4.0862	-3.19776
TC0100001131.rn.1	Ttc9b	tetratricopeptide repeat domain 9B; INTERACTS WITH indole-3-methanol AND N-acetyl-L-cysteine AND N-nitrosodiethylamine	3.32361	3.37132	3.29007	0.642287	0.563029	0.877995	0.856045	1.03362	-1.02352
TC0100001132.rn.1	plufloy	Unannotated AceView Transcript	5.96417	6.04918	5.97681	0.192802	0.926393	0.515872	0.990865	1.06069	1.0088
TC0100001133.rn.1	plerfloy	Unannotated AceView Transcript	3.92693	3.92627	3.93203	0.628321	0.35678	0.870736	0.721642	-1.00046	1.00354
TC0100001134.rn.1	KnowTID_00006510	Non-coding transcript identified by Luo, et al., Non-coding transcript identified by NONCODE: Linc	4.02785	4.02128	4.11632	0.808949	0.660468	0.947122	0.901702	-1.00456	1.06324
TC0100001135.rn.1	LOC100909824; KRAB.61	zinc finger protein 60-like; Unannotated AceView Transcript; INTERACTS WITH amiodarone (ortholog) AND arsenite(3-) (ortholog) AND ethyl methanesulfonate (ortholog)	7.17123	7.29586	7.48254	0.329937	0.0187647	0.67016	0.126362	1.09023	1.24083
TC0100001136.rn.1	LOC100362069; Ribosomal_L28e.0	ENCODES a protein that exhibits structural constituent of ribosome (inferred) AND INVOLVED IN translation (inferred) AND FOUND IN ribosome (inferred) AND INTERACTS WITH (-)-epigallocatechin 3-gallate (ortholog) AND cadmium atom (ortholog) AND disodium selenite (ortholog); Unannotated AceView Transcript	9.48235	9.27431	9.1835	0.400305	0.139415	0.728536	0.462982	-1.15512	-1.23016
TC0100001137.rn.1	LOC100910046; KRAB.62; skerfloy; ENSRNOG00000018885; zf-C2H2.119	zinc finger protein 60-like [Source:RGD Symbol;Acc:6500398]; Unannotated AceView Transcript; ENCODES a protein that exhibits metal ion binding (inferred) AND nucleic acid binding (inferred) AND FOUND IN intracellular (inferred) AND INTERACTS WITH 2 3 7 8-tetrachlorodibenzodioxine (ortholog) AND 2-methylcholine (ortholog) AND aflatoxin B1 (ortholog); RCG54262, isoform CRA_bUncharacterized protein …	9.63865	9.76133	9.9303	0.0494035	0.00220449	0.242412	0.0233082	1.08875	1.22403
TC0100001139.rn.1	NONMMUG037542; uc029wec.1; KnowTID_00006511	Non-coding transcript identified by NONCODE: Linc; 0 day neonate head cDNA, RIKEN full-length enriched library, clone:4833408D11 product:unclassifiable, full insert sequence.; Non-coding transcript identified by Luo, et al., Non-coding transcript identified by NONCODE: Linc	5.03691	4.96094	5.12152	0.931341	0.348142	0.986117	0.714275	-1.05408	1.0604
TC0100001140.rn.1	KnowTID_00006722	Non-coding transcript identified by Luo, et al., Non-coding transcript identified by NONCODE: Linc	5.78859	5.29202	5.52319	0.108674	0.703498	0.382724	0.918144	-1.41085	-1.20197
TC0100001141.rn.1	NONMMUG037547	Non-coding transcript identified by NONCODE: Antisense	4.15661	4.24977	4.26805	0.51384	0.194086	0.806484	0.548584	1.06671	1.08031
TC0100001142.rn.1	LOC102554136	zinc finger protein 60-like	8.98465	9.23893	9.49126	0.00202324	1.45837e-05	0.0234248	0.000422587	1.19274	1.42071
TC0100001143.rn.1	NONMMUG037546	Non-coding transcript identified by NONCODE: Linc	3.08774	3.103	3.19146	0.779686	0.247887	0.936343	0.615202	1.01063	1.07454
TC0100001144.rn.1	kugla	Unannotated AceView Transcript	8.93448	8.26991	8.51426	0.000866096	0.0181366	0.0118938	0.123311	-1.5851	-1.33813
TC0100001145.rn.1	kygla	Unannotated AceView Transcript	11.8329	10.6931	11.3113	7.79263e-05	0.0167054	0.00179598	0.116095	-2.20352	-1.43562
TC0100001146.rn.1	kagla	Unannotated AceView Transcript	10.822	10.7124	10.9581	0.254366	0.334156	0.592891	0.702067	-1.07891	1.09895
TC0100001147.rn.1	NONMMUG037614	Non-coding transcript identified by NONCODE: Linc	3.77127	3.8097	3.69095	0.631435	0.444284	0.87252	0.787006	1.027	-1.05725
TC0100001148.rn.1	Zfp59	PREDICTED: zinc finger protein 59 (Zfp59), mRNA. Chalmel, et. al. Testis-expressed Unannotated Transcripts (TUTs)	4.80969	5.04839	5.30792	0.0177751	0.000997459	0.125453	0.0122685	1.17992	1.41248
TC0100001149.rn.1	NONMMUG037560	Non-coding transcript identified by NONCODE: Linc, Non-coding transcript identified by Luo, et al.	3.97815	3.93267	3.9768	0.273277	0.450603	0.614277	0.79109	-1.03203	-1.00094
TC0100001150.rn.1	Fcgbp; C8.0; TIL.1; VWD.1; VWD.2; VWD.3; VWD.4	Fc fragment of IgG binding protein; Unannotated AceView Transcript	4.16767	4.1687	4.16767	0.611417	0.47559	0.861889	0.806654	1.00072	-1
TC0100001151.rn.1	ENSMUSG00000064793	predicted gene, 24356	3.42866	3.32543	3.51704	0.261561	0.972776	0.601095	1	-1.07418	1.06317
TC0100001152.rn.1	Fcgbpl1	Fc fragment of IgG binding protein-like 1; ASSOCIATED WITH Diabetes Mellitus Experimental AND INTERACTS WITH 2 2' 5 5'-tetrachlorobiphenyl AND 3 3' 4 4'-tetrachlorobiphenyl (ortholog) AND 5-aza-2'-deoxycytidine (ortholog)	3.88127	3.88127	3.88127	0.944629	0.871029	0.989683	0.976632	-1	-1
TC0100001153.rn.1	Fbl	fibrillarin; ENCODES a protein that exhibits RNA binding AND histone-glutamine methyltransferase activity (ortholog) AND poly(A) RNA binding (ortholog) AND INVOLVED IN RNA processing AND histone glutamine methylation (ortholog) AND osteoblast differentiation (ortholog) AND PARTICIPATES IN ribosome biogenesis pathway AND FOUND IN dense fibrillar component AND Cajal body (ortholog) AND extracellula…	12.0673	11.769	11.7601	0.0137684	0.00754991	0.103981	0.0628326	-1.22968	-1.23732
TC0100001154.rn.1	Dyrk1b	dual-specificity tyrosine-(Y)-phosphorylation regulated kinase 1b; ENCODES a protein that exhibits protein kinase activity (ortholog) AND transcription coactivator activity (ortholog) AND INVOLVED IN myoblast fusion (ortholog) AND positive regulation of transcription DNA-templated (ortholog) AND protein phosphorylation (ortholog) AND FOUND IN nucleus (inferred) AND INTERACTS WITH thioacetamide AN…	4.94898	4.94898	4.94898	0.3884	0.30708	0.719505	0.67874	-1	-1
TC0100001155.rn.1	KnowTID_00006512	Non-coding transcript identified by Luo, et al., Non-coding transcript identified by NONCODE: Linc	3.59571	3.66146	3.55236	0.556293	0.446952	0.832542	0.789011	1.04663	-1.0305
TC0100001157.rn.1	Nccrp1	non-specific cytotoxic cell receptor protein 1 homolog (zebrafish); non-specific cytotoxic cell receptor protein 1 homolog (zebrafish) (Nccrp1), mRNA; INVOLVED IN positive regulation of cell proliferation (ortholog) AND FOUND IN cytoplasm (ortholog) AND extracellular vesicular exosome (ortholog) AND INTERACTS WITH paracetamol (ortholog)	4.03269	4.03647	4.06888	0.916093	0.241747	0.981521	0.608314	1.00263	1.0254
TC0100001158.rn.1	LOC100911249	ENCODES a protein that exhibits interleukin-28 receptor binding (ortholog) AND receptor binding (ortholog) AND INVOLVED IN defense response to virus (ortholog) AND negative regulation of cell proliferation (ortholog) AND negative regulation of interleukin-13 production (ortholog) AND FOUND IN extracellular region (ortholog) AND interleukin-28 receptor complex (ortholog) AND INTERACTS WITH benzo[a…	4.70423	4.75826	4.72443	0.242514	0.702763	0.579201	0.918064	1.03817	1.0141
TC0100001159.rn.1	Samd4b	sterile alpha motif domain containing 4B; ENCODES a protein that exhibits poly(A) RNA binding (ortholog) AND FOUND IN cytoplasm (ortholog) AND INTERACTS WITH C60 fullerene AND flutamide AND thioacetamide; sterile alpha motif domain containing 4B (Samd4b), mRNA.	7.47247	8.69968	8.22869	3.71188e-08	4.32012e-06	5.48662e-06	0.000163679	2.34114	1.68906
TC0100001160.rn.1	Med29	mediator complex subunit 29; FOUND IN mediator complex (ortholog) AND nucleus (ortholog) AND INTERACTS WITH aflatoxin B1 (ortholog) AND paracetamol (ortholog) AND vincristine (ortholog); mediator complex subunit 29 (Med29), mRNA.	7.23311	7.58365	7.73438	0.0136175	0.00162102	0.103187	0.0181395	1.27504	1.41546
TC0100001161.rn.1	Zfp36	zinc finger protein 36; zinc finger protein 36 (Zfp36), mRNA; ENCODES a protein that exhibits 14-3-3 protein binding (ortholog) AND AU-rich element binding (ortholog) AND C-C chemokine binding (ortholog) AND INVOLVED IN 3'-UTR-mediated mRNA stabilization (ortholog) AND intracellular signal transduction (ortholog) AND mRNA catabolic process (ortholog) AND FOUND IN cytoplasm AND nucleus AND cytopla…	6.06129	6.20595	6.0565	0.0402142	0.32097	0.214364	0.690615	1.10547	-1.00332
TC0100001162.rn.1	Plekhg2	pleckstrin homology domain containing, family G (with RhoGef domain) member 2; ENCODES a protein that exhibits Rho guanyl-nucleotide exchange factor activity (inferred) AND INVOLVED IN positive regulation of Rho GTPase activity (inferred) AND INTERACTS WITH C60 fullerene AND dibutyl phthalate AND ochratoxin A	5.9531	6.0631	6.15677	0.0839219	0.010568	0.33034	0.0819744	1.07923	1.15163
TC0100001163.rn.1	sporfloy	Unannotated AceView Transcript	4.36376	4.30332	4.51779	0.835578	0.883551	0.956723	0.980645	-1.04278	1.11268
TC0100001164.rn.1	Rps16	PREDICTED: ribosomal protein S16 (Rps16), mRNA. Chalmel, et. al. Testis-expressed Unannotated Transcripts (TUTs)	5.12733	5.14279	5.18567	0.304013	0.872197	0.645753	0.976764	1.01078	1.04127
TC0100001165.rn.1	Ribosomal_S28e.0	Unannotated AceView Transcript	15.339	15.016	15.1228	0.158829	0.343398	0.466448	0.7103	-1.25094	-1.16168
TC0100001166.rn.1	Supt5h	SPT5 homolog, DSIF elongation factor subunit; ENCODES a protein that exhibits chromatin binding (ortholog) AND enzyme binding (ortholog) AND poly(A) RNA binding (ortholog) AND INVOLVED IN DNA-templated transcription elongation (ortholog) AND negative regulation of DNA-templated transcription elongation (ortholog) AND negative regulation of transcription from RNA polymerase II promoter (ortholog) …	9.84949	10.1856	10.117	0.00120893	0.00415126	0.0155416	0.0390571	1.26232	1.20371
TC0100001167.rn.1	Timm50	translocase of inner mitochondrial membrane 50; translocase of inner mitochondrial membrane 50 homolog (S. cerevisiae)	7.62667	8.03922	7.7294	0.000462499	0.459484	0.007256	0.79624	1.33104	1.07381
TC0100001168.rn.1	Dll3	delta-like 3 (Drosophila); ENCODES a protein that exhibits Notch binding AND INVOLVED IN central nervous system development AND negative regulation of astrocyte differentiation AND negative regulation of Notch signaling pathway AND PARTICIPATES IN altered Notch signaling pathway AND altered Notch signaling pathway involving the main players AND Notch signaling pathway AND ASSOCIATED WITH Dysostos…	4.3445	4.3445	4.3445	0.122766	0.310881	0.408619	0.682612	-1	-1
TC0100001169.rn.1	Selv	selenoprotein V; INTERACTS WITH valproic acid (ortholog); selenoprotein V (Selv), mRNA.	4.004	3.98797	3.97278	0.970094	0.90149	0.997315	0.98564	-1.01118	-1.02188
TC0100001170.rn.1	KnowTID_00006516	Non-coding transcript identified by Luo, et al., Non-coding transcript identified by NONCODE: Linc	4.48276	4.48864	4.45494	0.771823	0.852237	0.933577	0.970969	1.00409	-1.01947
TC0100001171.rn.1			14.7718	13.65	14.4565	0.0187273	0.335846	0.130238	0.703751	-2.17611	-1.2442
TC0100001172.rn.1	LOC102552217	collagen alpha-1(II) chain-like	5.39791	5.48104	5.39985	0.143303	0.656901	0.441934	0.899894	1.05931	1.00134
TC0100001173.rn.1	NONMMUG003345	Non-coding transcript identified by NONCODE: Sense No Exonic	3.23798	3.26628	3.26591	0.753098	0.862933	0.926282	0.974182	1.01981	1.01954
TC0100001174.rn.1	NONMMUG003343	Non-coding transcript identified by NONCODE: Sense No Exonic	3.25556	3.58261	3.49185	0.267486	0.160657	0.607591	0.498213	1.25445	1.17796
TC0100001175.rn.1	NONMMUG003341	Non-coding transcript identified by NONCODE: Sense No Exonic	4.17279	4.1601	4.21758	0.562893	0.0683142	0.836369	0.305362	-1.00884	1.03154
TC0100001176.rn.1	LOC690191	similar to formyl peptide receptor related sequence 3	4.47476	4.48805	4.46686	0.720904	0.70125	0.913689	0.917629	1.00925	-1.00549
TC0100001177.rn.1	Fpr-rs4	formyl peptide receptor, related sequence 4; ENCODES a protein that exhibits N-formyl peptide receptor activity (ortholog) AND INVOLVED IN G-protein coupled receptor signaling pathway (ortholog) AND FOUND IN integral component of membrane (inferred) AND INTERACTS WITH 2 4 6-trinitrobenzenesulfonic acid (ortholog) AND 4-hydroxynon-2-enal (ortholog) AND 5-aza-2'-deoxycytidine (ortholog)	3.67147	3.74032	3.81423	0.0613438	0.00996206	0.274439	0.0782708	1.04888	1.10401
TC0100001178.rn.1	Vom2r10	vomeronasal 2 receptor, 10; ENCODES a protein that exhibits G-protein coupled receptor activity (inferred) AND INVOLVED IN G-protein coupled receptor signaling pathway (inferred) AND FOUND IN integral component of membrane (inferred) AND plasma membrane (inferred)	3.72662	3.54221	3.52866	0.126534	0.170423	0.415636	0.51363	-1.13636	-1.14708
TC0100001179.rn.1	Vom1r2	vomeronasal 1 receptor 2; ENCODES a protein that exhibits pheromone receptor activity (inferred) AND INVOLVED IN G-protein coupled receptor signaling pathway (inferred) AND FOUND IN integral component of membrane (inferred) AND INTERACTS WITH arsenite(3-) (ortholog) AND benzo[a]pyrene (ortholog) AND cadmium dichloride (ortholog)	3.7525	3.74787	3.77267	0.414575	0.76902	0.739672	0.943006	-1.00321	1.01408
TC0100001180.rn.1	Vom1r3	vomeronasal 1 receptor 3; ENCODES a protein that exhibits pheromone receptor activity (inferred) AND INVOLVED IN G-protein coupled receptor signaling pathway (inferred) AND FOUND IN integral component of membrane (inferred) AND INTERACTS WITH arsenite(3-) (ortholog) AND benzo[a]pyrene (ortholog) AND cadmium dichloride (ortholog)	3.41384	3.55005	3.41097	0.39443	0.867823	0.724191	0.975742	1.09902	-1.00199
TC0100001181.rn.1	Vom1r4	vomeronasal 1 receptor 4; ENCODES a protein that exhibits pheromone receptor activity (inferred) AND INVOLVED IN G-protein coupled receptor signaling pathway (inferred) AND FOUND IN integral component of membrane (inferred)	4.00173	4.06814	4.08939	0.674383	0.47926	0.894607	0.808788	1.0471	1.06265
TC0100001182.rn.1			4.00291	4.07724	3.99528	0.251131	0.445215	0.589283	0.787903	1.05287	-1.0053
TC0100001183.rn.1	LOC685793	similar to serine/threonine kinase [Source:RGD Symbol;Acc:1590175]; ENCODES a protein that exhibits ATP binding (inferred) AND protein serine/threonine kinase activity (inferred) AND INVOLVED IN protein phosphorylation (inferred)	3.6812	3.51242	3.58465	0.420074	0.317458	0.743971	0.688029	-1.12411	-1.06921
TC0100001184.rn.1	Fbxo27	F-box protein 27; INTERACTS WITH fipronil AND indole-3-methanol AND orphenadrine	4.77159	4.77383	4.7822	0.538353	0.487797	0.82205	0.813964	1.00155	1.00738
TC0100001185.rn.1	Fbxo17	F-box protein 17; ENCODES a protein that exhibits glycoprotein binding (ortholog) AND FOUND IN SCF ubiquitin ligase complex (ortholog) AND INTERACTS WITH 2 3 7 8-tetrachlorodibenzodioxine AND elemental selenium (ortholog) AND potassium dichromate (ortholog); Chalmel, et. al. AceView Annotation Fbxo17.bSep08 Testis-expressed Unannotated Transcripts (TUTs)	3.77265	3.77265	3.77265	0.94533	0.94533	0.989846	0.995318	-1	-1
TC0100001186.rn.1	Sars2	seryl-tRNA synthetase 2, mitochondrial; ENCODES a protein that exhibits poly(A) RNA binding (ortholog) AND INVOLVED IN seryl-tRNA aminoacylation (inferred) AND PARTICIPATES IN aminoacyl-tRNA biosynthetic pathway AND FOUND IN cytoplasm (inferred) AND INTERACTS WITH 2 4-dinitrotoluene AND 2 6-dinitrotoluene AND 2 3 7 8-tetrachlorodibenzodioxine (ortholog)	6.24242	6.57548	6.37005	6.87793e-05	0.0237748	0.0016316	0.149936	1.25969	1.0925
TC0100001187.rn.1	Ccer2	coiled-coil glutamate-rich protein 2	3.77014	3.69132	3.7437	0.229232	0.986501	0.563974	1	-1.05616	-1.0185
TC0100001188.rn.1	Sirt2	sirtuin 2; ENCODES a protein that exhibits NAD-dependent protein deacetylase activity AND tubulin deacetylase activity AND beta-tubulin binding (ortholog) AND INVOLVED IN myelination in peripheral nervous system AND negative regulation of oligodendrocyte progenitor proliferation AND protein deacetylation AND FOUND IN glial cell projection AND juxtaparanode region of axon AND lateral loop AND INTE…	12.0763	12.06	11.6277	0.734008	0.0107601	0.918803	0.0831276	-1.01138	-1.36468
TC0100001189.rn.1	Rinl	Ras and Rab interactor-like; ENCODES a protein that exhibits guanyl-nucleotide exchange factor activity (ortholog) AND INVOLVED IN endocytosis (ortholog) AND positive regulation of GTPase activity (ortholog) AND FOUND IN actin cytoskeleton (ortholog) AND ruffle (ortholog) AND INTERACTS WITH hydralazine (ortholog) AND paracetamol (ortholog) AND valproic acid (ortholog)	4.00045	3.99927	4.00045	0.766429	0.884199	0.931974	0.980854	-1.00082	-1
TC0100001190.rn.1	LOC102550376	uncharacterized LOC102550376	4.60825	4.64956	4.54466	0.712511	0.772011	0.911103	0.944144	1.02905	-1.04506
TC0100001191.rn.1	Hnrnpl	heterogeneous nuclear ribonucleoprotein L; ENCODES a protein that exhibits poly(A) RNA binding (ortholog) AND transcription regulatory region DNA binding (ortholog) AND INVOLVED IN mRNA processing (inferred) AND FOUND IN extracellular vesicular exosome (ortholog) AND membrane (ortholog) AND nucleus (ortholog) AND INTERACTS WITH ammonium chloride AND clofibric acid AND N-nitrosodiethylamine; heter…	9.93695	9.72382	9.83243	0.00238421	0.0630306	0.0267109	0.29116	-1.15919	-1.07513
TC0100001192.rn.1	Ech1	enoyl CoA hydratase 1, peroxisomal; ENCODES a protein that exhibits receptor binding (ortholog) AND INVOLVED IN fatty acid beta-oxidation (inferred) AND FOUND IN mitochondrion AND extracellular vesicular exosome (ortholog) AND membrane (ortholog) AND INTERACTS WITH 1 2 4-trimethylbenzene AND 1-bromopropane AND 17alpha-ethynylestradiol; enoyl CoA hydratase 1, peroxisomal (Ech1), mRNA.	9.50602	9.68463	9.79801	0.22332	0.0829404	0.556336	0.344567	1.13179	1.22433
TC0100001193.rn.1	Lgals4	lectin, galactoside-binding, soluble, 4; ENCODES a protein that exhibits carbohydrate binding (inferred) AND INTERACTS WITH 2 3 7 8-tetrachlorodibenzodioxine AND ammonium chloride AND cadmium dichloride	4.23214	3.94806	3.92784	0.0240163	0.013894	0.154431	0.101173	-1.21764	-1.23482
TC0100001194.rn.1	Lgals7	lectin, galactoside-binding, soluble, 7; ENCODES a protein that exhibits carbohydrate binding (inferred) AND INVOLVED IN apoptotic process (inferred) AND FOUND IN extracellular vesicular exosome (ortholog) AND INTERACTS WITH ammonium chloride AND bisphenol A AND cypermethrin	4.35692	4.35692	4.35366	0.294844	0.159766	0.636837	0.496798	-1	-1.00226
TC0100001195.rn.1	Capn12	calpain 12; ENCODES a protein that exhibits calcium ion binding (inferred) AND INTERACTS WITH 17alpha-ethynylestradiol AND 2 3 7 8-tetrachlorodibenzodioxine (ortholog) AND 4 4'-diaminodiphenylmethane (ortholog)	4.14534	4.14698	4.14534	0.82286	0.870171	0.952408	0.976482	1.00114	-1
TC0100001196.rn.1	NONMMUG037596	Non-coding transcript identified by NONCODE: Antisense	4.22635	4.05954	4.08881	0.483545	0.512663	0.78798	0.827303	-1.12258	-1.10003
TC0100001197.rn.1	LOC102550432	uncharacterized LOC102550432	4.07512	3.80334	3.89516	0.0123263	0.0939453	0.0958044	0.371048	-1.2073	-1.13285
TC0100001198.rn.1	bergla	Unannotated AceView Transcript	4.04637	4.04128	3.94853	0.555322	0.120218	0.831962	0.426924	-1.00353	-1.07017
TC0100001199.rn.1	Yif1b	Yip1 interacting factor homolog B (S. cerevisiae) (Yif1b), transcript variant 2, mRNA; Yip1 interacting factor homolog B (S. cerevisiae); FOUND IN integral component of membrane (inferred) AND INTERACTS WITH furan AND 2 3 7 8-tetrachlorodibenzodioxine (ortholog) AND all-trans-retinoic acid (ortholog); Yip1 interacting factor homolog B (S. cerevisiae) (Yif1b), transcript variant 2, mRNA.	8.53244	9.01344	8.98001	0.000193284	0.000349719	0.00366053	0.00523947	1.39571	1.36374
TC0100001200.rn.1	Ppp1r14a	protein phosphatase 1, regulatory (inhibitor) subunit 14A; ENCODES a protein that exhibits protein phosphatase inhibitor activity (inferred) AND INVOLVED IN negative regulation of catalytic activity (inferred) AND regulation of phosphorylation (inferred) AND FOUND IN cytoplasm (inferred) AND INTERACTS WITH 17alpha-ethynylestradiol AND 17beta-estradiol AND 2 3 7 8-tetrachlorodibenzodioxine; Chalme…	4.70457	4.70383	4.71165	0.616195	0.505704	0.864794	0.823388	-1.00051	1.00492
TC0100001201.rn.1	Dpf1; DPF1	D4, zinc and double PHD fingers family 1; Zinc finger protein neuro-d4; ENCODES a protein that exhibits nucleic acid binding (inferred) AND zinc ion binding (inferred) AND INVOLVED IN nervous system development AND PARTICIPATES IN SWI/SNF family mediated chromatin remodeling pathway AND FOUND IN nBAF complex (ortholog) AND INTERACTS WITH ammonium chloride AND cefaloridine AND toluene	6.0659	6.0659	6.0659	0.998726	1	1	1	-1	-1
TC0100001202.rn.1	Zfp30	INTERACTS WITH (S)-nicotine (ortholog) AND 2 3 7 8-tetrachlorodibenzodioxine (ortholog) AND 4 4'-diaminodiphenylmethane (ortholog)	3.93452	3.97283	3.91017	0.552268	0.686822	0.829967	0.911939	1.02691	-1.01703
TC0100001203.rn.1	Zfp84	zinc finger protein 84; ENCODES a protein that exhibits metal ion binding (inferred) AND nucleic acid binding (inferred) AND INVOLVED IN regulation of transcription DNA-templated (inferred) AND FOUND IN intracellular (inferred) AND INTERACTS WITH thioacetamide AND 2 3 7 8-tetrachlorodibenzodioxine (ortholog) AND aflatoxin B1 (ortholog)	7.41169	7.37888	7.37081	0.724633	0.477951	0.915122	0.808105	-1.023	-1.02874
TC0100001205.rn.1			9.70879	8.85767	9.02404	2.01197e-05	5.28997e-05	0.000626734	0.00117475	-1.8039	-1.60743
TC0100001206.rn.1	beeflu	Unannotated AceView Transcript	4.05846	3.87214	3.93669	0.146373	0.671617	0.446631	0.905809	-1.13786	-1.08807
TC0100001207.rn.1	Zfp383	ENCODES a protein that exhibits metal ion binding (inferred) AND nucleic acid binding (inferred) AND INVOLVED IN regulation of transcription DNA-templated (inferred) AND FOUND IN intracellular (inferred) AND INTERACTS WITH 17beta-estradiol (ortholog) AND 2 3 7 8-tetrachlorodibenzodioxine (ortholog) AND 4-(ethoxymethylene)-2-phenyloxazol-5-one (ortholog)	5.75114	5.75251	5.7536	0.243189	0.116351	0.580241	0.418456	1.00095	1.00171
TC0100001208.rn.1	ENSMUSG00000098873	mmu-mir-7668, microRNA mir-7668 (Mir7668), microRNA.	3.72652	3.68305	3.68019	0.167205	0.439626	0.478856	0.783451	-1.03059	-1.03264
TC0100001209.rn.1	Zfp383	ENCODES a protein that exhibits metal ion binding (inferred) AND nucleic acid binding (inferred) AND INVOLVED IN regulation of transcription DNA-templated (inferred) AND FOUND IN intracellular (inferred) AND INTERACTS WITH 17beta-estradiol (ortholog) AND 2 3 7 8-tetrachlorodibenzodioxine (ortholog) AND 4-(ethoxymethylene)-2-phenyloxazol-5-one (ortholog)	6.29024	6.43595	6.4927	0.0126924	0.00119588	0.0979417	0.0141967	1.10627	1.15066
TC0100001210.rn.1	LOC100359523	INTERACTS WITH 2 3 7 8-tetrachlorodibenzodioxine (ortholog) AND 4 4'-diaminodiphenylmethane (ortholog) AND benzo[a]pyrene (ortholog)	4.14221	4.17946	4.18804	0.198448	0.381421	0.523893	0.741444	1.02615	1.03227
TC0100001211.rn.1	Zfp84	zinc finger protein 84	9.64234	9.31236	9.64692	0.00310763	0.827077	0.0330862	0.963657	-1.25699	1.00318
TC0100001212.rn.1	Map4k1	mitogen activated protein kinase kinase kinase kinase 1; ENCODES a protein that exhibits ATP binding (ortholog) AND MAP kinase kinase kinase kinase activity (ortholog) AND protein serine/threonine kinase activity (ortholog) AND INVOLVED IN cell proliferation (ortholog) AND intracellular signal transduction (ortholog) AND peptidyl-serine phosphorylation (ortholog) AND PARTICIPATES IN mitogen activ…	5.33269	5.34785	5.33269	0.711243	1	0.911048	1	1.01056	-1
TC0100001213.rn.1	ENSMUSG00000097079; uc009gaq.1	predicted gene, 26604; 16 days embryo head cDNA, RIKEN full-length enriched library, clone:C130030J05 product:unclassifiable, full insert sequence.	3.6227	3.61143	3.62226	0.563676	0.391636	0.836787	0.749188	-1.00784	-1.00031
TC0100001214.rn.1	NONMMUG037600	Non-coding transcript identified by NONCODE: Antisense	6.17185	6.1496	6.2423	0.863263	0.954001	0.96571	0.997923	-1.01554	1.05004
TC0100001215.rn.1	Rasgrp4	RAS guanyl releasing protein 4; ENCODES a protein that exhibits Ras guanyl-nucleotide exchange factor activity (ortholog) AND INVOLVED IN cell growth (ortholog) AND cell proliferation (ortholog) AND positive regulation of Ras GTPase activity (ortholog) AND PARTICIPATES IN mitogen activated protein kinase signaling pathway AND FOUND IN membrane (ortholog) AND INTERACTS WITH 2 3 7 8-tetrachlorodibe…	3.76347	3.69771	3.68976	0.0355858	0.0249799	0.199713	0.155023	-1.04664	-1.05242
TC0100001216.rn.1	ENSMUSG00000050633; ENSMUSG00000099098	RIKEN cDNA 1110035H17 gene, Non-coding transcript identified by NONCODE: Antisense; N/A, novel transcript, antisense to Fam98c (1110035H17Rik)	3.79293	3.82564	3.78975	0.753566	0.753437	0.926424	0.937127	1.02293	-1.0022
TC0100001217.rn.1	Ggn	gametogenetin; ENCODES a protein that exhibits protein dimerization activity (ortholog) AND INVOLVED IN protein localization (ortholog) AND FOUND IN cytoplasm (ortholog) AND nucleolus (ortholog) AND perinuclear region of cytoplasm (ortholog) AND INTERACTS WITH bisphenol A (ortholog) AND choline (ortholog) AND folic acid (ortholog); gametogenetin (Ggn), mRNA.	5.18992	5.20021	5.19903	0.786131	0.182268	0.938121	0.531226	1.00716	1.00633
TC0100001218.rn.1	Yif1b	Yip1 interacting factor homolog B (S. cerevisiae); Yip1 interacting factor homolog B (S. cerevisiae) (Yif1b), transcript variant 2, mRNA; Yip1 interacting factor homolog B (S. cerevisiae), mRNA (cDNA clone MGC:72987 IMAGE:6887903), complete cds.	10.6477	11.3219	11.3109	0.000257036	0.000415212	0.00456997	0.00604108	1.59574	1.58353
TC0100001219.rn.1	Zfp383	Protein Zfp383; ENCODES a protein that exhibits metal ion binding (inferred) AND nucleic acid binding (inferred) AND INVOLVED IN regulation of transcription DNA-templated (inferred) AND FOUND IN intracellular (inferred) AND INTERACTS WITH 17beta-estradiol (ortholog) AND 2 3 7 8-tetrachlorodibenzodioxine (ortholog) AND 4-(ethoxymethylene)-2-phenyloxazol-5-one (ortholog)	5.90635	6.05265	6.12379	0.037895	0.00341887	0.206668	0.033262	1.10673	1.16267
TC0100001220.rn.1	Zfp382	zinc finger protein 382; ENCODES a protein that exhibits DNA binding (inferred) AND metal ion binding (inferred) AND INVOLVED IN negative regulation of transcription DNA-templated AND FOUND IN nucleus AND INTERACTS WITH ammonium chloride AND furan AND (-)-epigallocatechin 3-gallate (ortholog)	6.16951	6.37585	6.38676	0.430302	0.0642644	0.751011	0.294708	1.15376	1.16252
TC0100001221.rn.1	LOC100359523	INTERACTS WITH 2 3 7 8-tetrachlorodibenzodioxine (ortholog) AND 4 4'-diaminodiphenylmethane (ortholog) AND benzo[a]pyrene (ortholog)	4.35367	4.44727	4.46141	0.0804253	0.29176	0.322422	0.664293	1.06703	1.07753
TC0100001222.rn.1	Zfp568	zinc finger protein 568	8.81596	8.50025	8.81427	0.000200933	0.568187	0.00377218	0.858103	-1.24462	-1.00117
TC0100001223.rn.1	Zfp569	INTERACTS WITH ammonium chloride AND N-nitrosodiethylamine AND benzo[a]pyrene (ortholog)	7.87248	7.79738	8.46113	0.46258	0.0163209	0.774178	0.114149	-1.05343	1.50384
TC0100001224.rn.1	NONMMUG037635	Non-coding transcript identified by NONCODE: Antisense	4.84197	4.70827	4.81548	0.0692218	0.253992	0.294832	0.622208	-1.09711	-1.01854
TC0100001225.rn.1	rygla	Unannotated AceView Transcript	3.83504	4.02895	3.78371	0.0468153	0.586983	0.234532	0.866226	1.14386	-1.03622
TC0100001226.rn.1	Zfp260	zinc finger protein 260 (Zfp260), mRNA; zinc finger protein 260, mRNA (cDNA clone MGC:124623 IMAGE:7937786), complete cds.; ENCODES a protein that exhibits DNA binding (inferred) AND metal ion binding (inferred) AND INVOLVED IN multicellular organismal development (inferred) AND transcription DNA-templated (inferred) AND FOUND IN cytoplasm (ortholog) AND nucleus (ortholog) AND INTERACTS WITH ammo…	7.14439	7.66292	7.97318	0.000189608	6.14655e-06	0.00361179	0.000214901	1.4325	1.77619
TC0100001227.rn.1	Zfp260	zinc finger protein 260	8.78971	9.08443	9.43666	0.00201133	3.49653e-05	0.0233221	0.000846371	1.22665	1.56585
TC0100001228.rn.1	NONMMUG037638	Non-coding transcript identified by NONCODE: Linc	5.02942	5.2885	5.04127	0.365619	0.319557	0.70084	0.689428	1.19671	1.00825
TC0100001229.rn.1	Zfp420	Protein LOC100359464; ENCODES a protein that exhibits metal ion binding (inferred) AND nucleic acid binding (inferred) AND PARTICIPATES IN p53 signaling pathway AND INTERACTS WITH (-)-epigallocatechin 3-gallate (ortholog) AND (S)-colchicine (ortholog) AND (S)-nicotine (ortholog)	5.34846	5.62339	5.57669	0.0124451	0.0190874	0.0965133	0.128072	1.20994	1.17139
TC0100001230.rn.1	KnowTID_00006521	Non-coding transcript identified by Luo, et al., Non-coding transcript identified by NONCODE: Linc	4.19754	4.56235	4.69119	0.177202	0.0125089	0.492875	0.0934903	1.28771	1.408
TC0100001231.rn.1	LOC100912964	zinc finger protein 567-like	4.02902	4.13867	4.13948	0.447679	0.906702	0.763472	0.986845	1.07896	1.07957
TC0100001232.rn.1	LOC102551045	uncharacterized LOC102551045	6.16133	6.14377	6.16133	0.230839	0.698562	0.56561	0.916095	-1.01225	-1
TC0100001233.rn.1	LOC100910772	ENCODES a protein that exhibits cytochrome-c oxidase activity (inferred) AND INVOLVED IN hydrogen ion transmembrane transport (inferred) AND FOUND IN mitochondrion (ortholog) AND INTERACTS WITH 17beta-estradiol (ortholog) AND 2 3 7 8-tetrachlorodibenzodioxine (ortholog) AND 4 4'-diaminodiphenylmethane (ortholog)	4.54538	4.55566	4.54417	0.430138	0.576034	0.750896	0.861057	1.00715	-1.00084
TC0100001234.rn.1	LOC102551281	uncharacterized LOC102551281	5.05469	5.37362	5.61711	0.0337502	0.00140657	0.193361	0.0162033	1.2474	1.47675
TC0100001235.rn.1	ENSMUSG00000097817	predicted gene, 26810, Non-coding transcript identified by Luo, et al., Non-coding transcript identified by NONCODE: Linc	3.93394	3.8234	3.81098	0.046142	0.0780877	0.232796	0.331568	-1.07963	-1.08897
TC0100001236.rn.1	Polr2i	polymerase (RNA) II (DNA directed) polypeptide I; polymerase (RNA) II (DNA directed) polypeptide I (Polr2i), mRNA.	7.76594	7.99695	8.20386	0.17706	0.00715416	0.492784	0.0601278	1.17366	1.35465
TC0100001237.rn.1	LOC102556280	uncharacterized LOC102556280	3.29716	3.30576	3.23874	0.651081	0.795998	0.883047	0.952578	1.00598	-1.04133
TC0100001238.rn.1	rergla	Unannotated AceView Transcript	6.34388	6.24582	6.2559	0.973345	0.983013	0.998345	1	-1.07033	-1.06288
TC0100001239.rn.1	Clip3	CAP-GLY domain containing linker protein 3	10.3796	11.3263	11.781	4.81436e-05	2.40236e-06	0.0012322	0.000102914	1.92737	2.6415
TC0100001240.rn.1	Alkbh6	alkB, alkylation repair homolog 6 (E. coli)	7.58324	8.32418	8.1637	9.02063e-06	3.51194e-05	0.00033387	0.000848609	1.67127	1.49533
TC0100001241.rn.1	Syne4	spectrin repeat containing, nuclear envelope family member 4	4.17645	4.17645	4.17645	0.604603	0.8115	0.85831	0.958894	-1	-1
TC0100001242.rn.1			3.67306	3.57886	3.67524	0.279332	0.569183	0.621137	0.858587	-1.06747	1.00151
TC0100001243.rn.1	LOC102546755	uncharacterized LOC102546755	4.17139	4.22437	4.19354	0.379879	0.530374	0.712442	0.837954	1.0374	1.01547
TC0100001244.rn.1	LOC688666	similar to actin, gamma 2, smooth muscle, enteric	12.7311	12.6228	12.9441	0.0206966	0.00656023	0.13923	0.0561646	-1.07791	1.15913
TC0100001245.rn.1	Tyrobp	Tyro protein tyrosine kinase binding protein; ENCODES a protein that exhibits identical protein binding (ortholog) AND receptor binding (ortholog) AND INVOLVED IN integrin-mediated signaling pathway (ortholog) AND macrophage activation involved in immune response (ortholog) AND neutrophil activation involved in immune response (ortholog) AND ASSOCIATED WITH Polycystic lipomembranous osteodysplasi…	3.42718	3.42319	3.42969	0.91504	0.447839	0.981133	0.789768	-1.00277	1.00174
TC0100001246.rn.1	Nfkbid	nuclear factor of kappa light polypeptide gene enhancer in B-cells inhibitor, delta; ENCODES a protein that exhibits NF-kappaB binding (ortholog) AND INVOLVED IN negative regulation of I-kappaB kinase/NF-kappaB signaling (ortholog) AND negative regulation of NF-kappaB transcription factor activity (ortholog) AND negative regulation of T cell differentiation in thymus (ortholog) AND FOUND IN nucle…	3.66479	3.66479	3.66479	0.865552	0.528034	0.966685	0.83623	-1	-1
TC0100001247.rn.1	Nphs1	nephrosis 1, congenital, Finnish type (nephrin); nephrosis 1, congenital, Finnish type (nephrin) (Nphs1), mRNA; ENCODES a protein that exhibits alpha-actinin binding AND protein domain specific binding AND spectrin binding AND INVOLVED IN cell adhesion (ortholog) AND glomerular basement membrane development (ortholog) AND glomerular visceral epithelial cell development (ortholog) AND ASSOCIATED W…	4.22452	4.22452	4.22452	0.886836	0.805068	0.973305	0.956621	-1	-1
TC0100001248.rn.1	Prodh2	proline dehydrogenase (oxidase) 2; proline dehydrogenase (oxidase) 2 (Prodh2), mRNA; ENCODES a protein that exhibits proline dehydrogenase activity (inferred) AND INVOLVED IN glutamate biosynthetic process (inferred) AND oxidation-reduction process (inferred) AND proline catabolic process (inferred) AND PARTICIPATES IN arginine and proline metabolic pathway AND ASSOCIATED WITH Hyperprolinemia (or…	3.74361	3.77839	3.77893	0.99739	0.882663	1	0.980402	1.0244	1.02478
TC0100001249.rn.1	RGD1560986	similar to Gene model 1082; Chalmel, et. al. AceView Annotation RGD1560986.aSep08	3.55868	3.55868	3.55977	0.518987	0.595054	0.809904	0.870457	-1	1.00075
TC0100001250.rn.1	tugla	Unannotated AceView Transcript	4.07782	4.07206	3.9421	0.317285	0.0298232	0.659058	0.176356	-1.004	-1.09864
TC0100001251.rn.1	Hspb6	heat shock protein, alpha-crystallin-related, B6; ENCODES a protein that exhibits protein homodimerization activity AND INVOLVED IN regulation of muscle contraction AND FOUND IN cytoplasm (ortholog) AND nucleus (ortholog) AND INTERACTS WITH (R)-adrenaline AND 1 2 4-trimethylbenzene AND 2 3 7 8-tetrachlorodibenzodioxine	8.24298	9.20943	9.2245	5.82802e-07	4.85879e-07	4.17495e-05	3.00456e-05	1.95402	1.97454
TC0100001252.rn.1	U2af1l4; Igflr1	U2 small nuclear RNA auxiliary factor 1-like 4; IGF-like family receptor 1; U2 small nuclear RNA auxiliary factor 1-like 4 (U2af1l4), mRNA; ENCODES a protein that exhibits metal ion binding (inferred) AND nucleotide binding (inferred) AND RNA binding (inferred) AND INVOLVED IN mRNA processing (inferred) AND RNA splicing (inferred) AND FOUND IN nuclear speck (inferred) AND spliceosomal complex (in…	6.11102	6.35598	6.33164	0.00169455	0.00140916	0.0203908	0.0162277	1.18506	1.16524
TC0100001253.rn.1	Mir3569	microRNA 3569; microRNA mir-3569	2.9286	3.03501	2.98093	0.250727	0.145767	0.588804	0.473853	1.07655	1.03694
TC0100001254.rn.1	toygla	Unannotated AceView Transcript	4.45149	4.78407	4.8887	0.174991	0.367627	0.490522	0.730389	1.25927	1.35398
TC0100001255.rn.1	NONMMUG037673	Non-coding transcript identified by NONCODE: Linc	3.59726	3.23921	3.28563	0.044717	0.131908	0.228487	0.449677	-1.28169	-1.24111
TC0100001256.rn.1	LOC688924	hypothetical protein LOC688924; FOUND IN integral component of membrane (inferred); hypothetical protein LOC688924 (LOC688924), mRNA.	4.09184	4.09184	4.09184	0.46257	1	0.774178	1	-1	-1
TC0100001257.rn.1	Atp4a	ATPase, H+/K+ exchanging, alpha polypeptide; ENCODES a protein that exhibits hydrogen:potassium-exchanging ATPase activity (ortholog) AND protein heterodimerization activity (ortholog) AND INVOLVED IN ATP catabolic process (ortholog) AND hydrogen ion transmembrane transport (ortholog) AND pH reduction (ortholog) AND PARTICIPATES IN oxidative phosphorylation pathway AND FOUND IN apical plasma memb…	4.11508	4.11647	4.11647	0.515429	0.261199	0.807489	0.631283	1.00097	1.00097
TC0100001258.rn.1	Sbsn	suprabasin; FOUND IN cytoplasm (ortholog) AND extracellular vesicular exosome (ortholog) AND INTERACTS WITH diuron AND toluene AND 2 3 7 8-tetrachlorodibenzodioxine (ortholog)	4.89646	4.8485	4.88187	0.629868	0.35489	0.871528	0.720043	-1.0338	-1.01017
TC0100001259.rn.1	Dmkn	dermokine	5.09054	5.50632	6.56043	0.000876055	7.40531e-09	0.0120066	1.24038e-06	1.33401	2.77
TC0100001260.rn.1	Krtdap	keratinocyte differentiation associated protein (Krtdap), mRNA.	4.15959	4.00685	3.79741	0.311097	0.0934596	0.652438	0.369817	-1.11168	-1.28537
TC0100001261.rn.1	derflu	Unannotated AceView Transcript; Chalmel, et. al. AceView Annotation derflu.aSep08	4.31841	4.33849	4.3441	0.95309	0.402572	0.992333	0.757442	1.01402	1.01797
TC0100001262.rn.1			18.4555	17.9862	17.8228	0.326152	0.164404	0.667283	0.504143	-1.38441	-1.55041
TC0100001263.rn.1	ENSMUSG00000090357	predicted gene 17077, Non-coding transcript identified by NONCODE: Antisense, novel transcript, antisense to Lsr and Usf2	5.41242	5.41875	5.4468	0.955962	0.698662	0.993259	0.916168	1.0044	1.02412
TC0100001264.rn.1	ENSMUSG00000097750; MGI:3782854	predicted gene 4673, Non-coding transcript identified by NONCODE: Antisense, novel transcript, antisense to Lsr; predicted gene 4673	6.06161	6.12892	6.07737	0.243794	0.11749	0.581137	0.420715	1.04776	1.01099
TC0100001265.rn.1	Fam187b	family with sequence similarity 187, member B; family with sequence similarity 187 member B; PREDICTED: hypothetical protein LOC689048, transcript variant 2 (LOC689048), mRNA.; PREDICTED: hypothetical protein LOC689048, transcript variant 1 (LOC689048), mRNA.	3.95069	3.95069	3.95069	0.25387	0.841126	0.592498	0.967754	-1	-1
TC0100001266.rn.1	deyflu	Unannotated AceView Transcript	3.75788	3.59538	3.52781	0.041618	0.0051351	0.218707	0.0462771	-1.11922	-1.17289
TC0100001267.rn.1	NONMMUG037685	Non-coding transcript identified by NONCODE: Antisense	4.05571	4.20166	4.36423	0.704527	0.49775	0.908123	0.818728	1.10645	1.23843
TC0100001268.rn.1	NONMMUG037686	Non-coding transcript identified by NONCODE: Antisense	4.60672	4.59159	4.57873	0.501788	0.391504	0.799213	0.748997	-1.01054	-1.01959
TC0100001269.rn.1	Lgi4	leucine-rich repeat LGI family, member 4; INVOLVED IN adult locomotory behavior (ortholog) AND glial cell development (ortholog) AND glial cell proliferation (ortholog) AND ASSOCIATED WITH Epilepsy Absence (ortholog) AND FOUND IN extracellular space (ortholog) AND INTERACTS WITH 3 3' 4 4' 5-pentachlorobiphenyl AND alachlor AND furan	4.69719	5.42506	6.15509	5.35314e-06	1.15581e-08	0.000223617	1.74111e-06	1.65619	2.74708
TC0100001270.rn.1	ENSMUSG00000097149	RIKEN cDNA G630030J09 gene, Non-coding transcript identified by NONCODE: Antisense	3.81331	3.84131	3.81038	0.449321	0.503369	0.765031	0.822298	1.0196	-1.00204
TC0100001271.rn.1	Gm10640	predicted gene 10640 (Gm10640), long non-coding RNA.	4.9341	4.88517	4.88936	0.495507	0.968256	0.795552	1	-1.0345	-1.0315
TC0100001272.rn.1	dorflu; LOC100365645	Unannotated AceView Transcript; hypothetical LOC100365645; Chalmel, et. al. AceView Annotation dorflu.aSep08	4.47185	4.4678	4.47506	0.621345	0.57087	0.867528	0.858959	-1.00281	1.00223
TC0100001273.rn.1	doyflu; LOC100910258; zawgla	Unannotated AceView Transcript; zinc finger protein 599-like; Chalmel, et. al. AceView Annotation doyflu.aSep08	4.48869	4.48869	4.48869	0.757697	0.757697	0.92828	0.938727	-1	-1
TC0100001274.rn.1	Scgb2b2	FOUND IN extracellular space (inferred)	5.46763	5.39547	5.46754	0.778063	0.686504	0.935652	0.911835	-1.05129	-1.00006
TC0100001275.rn.1	LOC292801; LOC689199; Apbh	lacrimal gland protein; similar to androgen-binding protein eta; androgen-binding protein eta [Source:RGD Symbol;Acc:1596105]; androgen-binding protein eta	4.01734	3.91563	3.88594	0.156623	0.145239	0.462697	0.472949	-1.07304	-1.09536
TC0100001276.rn.1	Scgb1b30	secretoglobin, family 1B, member 30; secretoglobin family 1B member 30	4.02519	4.0264	4.01516	0.780621	0.597677	0.936606	0.87205	1.00084	-1.00697
TC0100001277.rn.1	ENSMUSG00000097660; NONMMUG039787	predicted gene, 26762, Non-coding transcript identified by NONCODE: Antisense; Non-coding transcript identified by NONCODE: Linc	3.97432	3.9954	3.93007	0.661334	0.255109	0.887899	0.623707	1.01472	-1.03114
TC0100001278.rn.1	ENSMUSG00000085105; MGI:3702543	predicted gene 12758, Non-coding transcript identified by NONCODE: Antisense, novel transcript; predicted gene 12758	5.0041	5.03339	5.01828	0.599099	0.496086	0.855472	0.818198	1.02051	1.00988
TC0100001279.rn.1	foflu	Unannotated AceView Transcript; Chalmel, et. al. AceView Annotation foflu.aSep08	4.0303	4.09274	4.0723	0.87297	0.50157	0.968782	0.821105	1.04423	1.02954
TC0100001280.rn.1	ENSMUSG00000086184; NONMMUG037724	predicted gene 12764, Non-coding transcript identified by NONCODE: Antisense, novel transcript; Non-coding transcript identified by NONCODE: Antisense	4.34505	4.29295	4.34839	0.106228	0.92897	0.377501	0.991344	-1.03677	1.00232
TC0100001281.rn.1	KnowTID_00006525	Non-coding transcript identified by Luo, et al., Non-coding transcript identified by NONCODE: Linc	3.52061	3.52089	3.54338	0.977107	0.849326	0.999479	0.970215	1.00019	1.01591
TC0100001282.rn.1	ENSMUSG00000085124	predicted gene 12766, Non-coding transcript identified by NONCODE: Linc, novel transcript	3.8148	3.80819	3.92985	0.645729	0.185407	0.880033	0.536027	-1.00459	1.08301
TC0100001283.rn.1	blygla	Unannotated AceView Transcript	3.77376	4.04118	4.14299	0.355871	0.030891	0.693057	0.180741	1.20365	1.29166
TC0100001284.rn.1	NONMMUG037731	Non-coding transcript identified by NONCODE: Linc, Non-coding transcript identified by Luo, et al.	3.35288	3.50389	3.44845	0.462968	0.923742	0.774411	0.989981	1.11034	1.06849
TC0100001285.rn.1	NONMMUG037732	Non-coding transcript identified by NONCODE: Linc, Non-coding transcript identified by Luo, et al.	6.34961	6.26412	6.34363	0.161007	0.35782	0.46955	0.722425	-1.06105	-1.00416
TC0100001286.rn.1	LOC100910905	uncharacterized LOC100910905	4.19042	4.27541	4.36408	0.511332	0.397042	0.804867	0.753634	1.06068	1.12792
TC0100001287.rn.1	ENSMUSG00000085923; NONMMUG037733	predicted gene 12781, Non-coding transcript identified by NONCODE: Linc, novel transcript; Non-coding transcript identified by NONCODE: Linc	4.22459	4.21454	4.22958	0.404184	0.996463	0.732214	1	-1.00699	1.00346
TC0100001288.rn.1	NONMMUG037734	Non-coding transcript identified by NONCODE: Linc	3.05684	3.34882	3.31786	0.0767069	0.27919	0.31369	0.651137	1.22432	1.19833
TC0100001289.rn.1	Chst8	carbohydrate (N-acetylgalactosamine 4-0) sulfotransferase 8 (Chst8), mRNA. Chalmel, et. al. Testis-expressed Unannotated Transcripts (TUTs)	3.85617	3.86299	3.85617	0.887167	0.881687	0.973405	0.980195	1.00474	-1
TC0100001290.rn.1	LOC102549436	uncharacterized LOC102549436	3.81732	3.88695	3.74458	0.86777	0.422883	0.967425	0.772628	1.04945	-1.05171
TC0100001291.rn.1	RGD1560088	ENCODES a protein that exhibits NADH dehydrogenase (ubiquinone) activity (inferred) AND INVOLVED IN oxidation-reduction process (inferred) AND PARTICIPATES IN Alzheimer disease pathway AND Huntington disease pathway AND oxidative phosphorylation pathway AND FOUND IN mitochondrion (inferred) AND INTERACTS WITH lead diacetate AND 17beta-estradiol (ortholog) AND copper(2+) sulfate (ortholog)	9.9822	10.5217	10.4803	0.0388051	0.101806	0.209852	0.389265	1.45347	1.41236
TC0100001292.rn.1	Pepd	ENCODES a protein that exhibits peptidase activity (ortholog) AND INVOLVED IN proteolysis (ortholog) AND ASSOCIATED WITH Prolidase Deficiency (ortholog) AND FOUND IN extracellular vesicular exosome (ortholog) AND INTERACTS WITH 2 4-dinitrotoluene AND bis(2-ethylhexyl) phthalate AND bisphenol A	10.9143	11.908	11.5889	4.71415e-06	0.000236713	0.000202326	0.0038325	1.9913	1.59612
TC0100001293.rn.1	KnowTID_00006526	Non-coding transcript identified by Luo, et al., Non-coding transcript identified by NONCODE: Linc	3.94694	3.94573	4.05916	0.529699	0.415622	0.816697	0.76693	-1.00084	1.08089
TC0100001294.rn.1	Pepd	peptidase D; peptidase D (Pepd), mRNA; ENCODES a protein that exhibits peptidase activity (ortholog) AND INVOLVED IN proteolysis (ortholog) AND ASSOCIATED WITH Prolidase Deficiency (ortholog) AND FOUND IN extracellular vesicular exosome (ortholog) AND INTERACTS WITH 2 4-dinitrotoluene AND bis(2-ethylhexyl) phthalate AND bisphenol A; Chalmel, et. al. AceView Annotation Pepd.bSep08	11.0553	12.0533	11.6305	8.14408e-08	8.77931e-06	9.81634e-06	0.000282291	1.99733	1.48994
TC0100001295.rn.1	NONMMUG037739	Non-coding transcript identified by NONCODE: Sense No Exonic	4.11081	4.2412	4.13999	0.0564968	0.209446	0.261909	0.568951	1.09459	1.02043
TC0100001296.rn.1	Capns1	ENCODES a protein that exhibits calcium-dependent cysteine-type endopeptidase activity AND protein heterodimerization activity AND INVOLVED IN proteolysis AND FOUND IN plasma membrane (inferred) AND INTERACTS WITH 2 3 7 8-tetrachlorodibenzodioxine (ortholog) AND 3 3' 5-triiodo-L-thyronine (ortholog) AND 4-hydroxynon-2-enal (ortholog)	14.6456	15.3255	15.4237	2.45563e-05	4.27535e-06	0.000725538	0.00016243	1.60198	1.71482
TC0100001297.rn.1	LOC100912030; Sdhaf1	succinate dehydrogenase assembly factor 1, mitochondrial-like; INVOLVED IN mitochondrial respiratory chain complex II assembly (ortholog) AND ASSOCIATED WITH Mitochondrial Complex II Deficiency (ortholog) AND FOUND IN mitochondrion (ortholog) AND INTERACTS WITH fipronil AND phenethyl isothiocyanate AND (S)-colchicine (ortholog)	6.46112	6.78872	6.67186	0.0168216	0.133498	0.12053	0.452588	1.25493	1.15728
TC0100001298.rn.1	Wdr62	WD repeat domain 62 [Source:RGD Symbol;Acc:1306714]; INVOLVED IN cerebral cortex development (ortholog) AND neurogenesis (ortholog) AND ASSOCIATED WITH MICROCEPHALY 2 PRIMARY AUTOSOMAL RECESSIVE WITH OR WITHOUT CORTICAL MALFORMATIONS (ortholog) AND FOUND IN cytoplasm (ortholog) AND nucleus (ortholog) AND spindle pole (ortholog) AND INTERACTS WITH pirinixic acid AND thioacetamide AND 17alpha-ethyn…	8.49689	9.08849	8.55809	0.00015728	0.706221	0.00311724	0.919083	1.50692	1.04333
TC0100001299.rn.1	Ovol3	ovo-like zinc finger 3	5.01394	4.99088	4.99237	0.694752	0.731056	0.903986	0.928635	-1.01611	-1.01506
TC0100001300.rn.1	Tbcb	FOUND IN cytoplasm (ortholog) AND nucleus (ortholog) AND INTERACTS WITH 2 3 7 8-tetrachlorodibenzodioxine AND 2 4 6-trinitrotoluene AND 2 4-dinitrotoluene	10.0233	10.8584	11.0323	2.63103e-05	1.94523e-05	0.000766506	0.000526206	1.78394	2.01251
TC0100001301.rn.1			4.09621	4.25415	4.20684	0.436807	0.453499	0.756121	0.792494	1.1157	1.0797
TC0100001302.rn.1	LOC100912070	dermokine-like; INTERACTS WITH 2 3 7 8-tetrachlorodibenzodioxine (ortholog) AND aflatoxin B1 (ortholog) AND bilirubin (ortholog)	4.97814	5.18202	5.87274	0.144617	4.81759e-05	0.443934	0.00108898	1.15179	1.85909
TC0100001304.rn.1	ENSMUSG00000093153	predicted gene, 25033	12.1274	12.2927	12.6021	0.590878	0.136073	0.851683	0.457139	1.1214	1.38968
TC0100001305.rn.1	LOC102555648	uncharacterized LOC102555648	3.57562	3.7426	3.67117	0.498192	0.899111	0.797273	0.984862	1.12271	1.06847
TC0100001306.rn.1	ENSMUSG00000088799	predicted gene, 22535	3.42556	3.49744	3.33073	0.816342	0.964785	0.949456	1	1.05108	-1.06794
TC0100001307.rn.1	Cebpa	CCAAT/enhancer binding protein (C/EBP), alpha; ENCODES a protein that exhibits DNA binding AND HMG box domain binding AND protein complex binding AND INVOLVED IN acute-phase response AND cell differentiation AND liver development AND PARTICIPATES IN forkhead class A signaling pathway AND acute myeloid leukemia pathway AND ASSOCIATED WITH abnormal lipid level AND ASSOCIATED WITH Acute-Phase Reacti…	4.34513	4.00998	4.08361	0.0255924	0.113256	0.161045	0.412466	-1.26151	-1.19874
TC0100001308.rn.1	NONMMUG037743	Non-coding transcript identified by NONCODE: Linc, Non-coding transcript identified by Luo, et al.; Non-coding transcript identified by NONCODE: Linc	3.598	3.598	3.598	1	1	1	1	-1	-1
TC0100001309.rn.1	NONMMUG037746	Non-coding transcript identified by NONCODE: Linc	4.31817	4.48556	4.49481	0.732431	0.615564	0.918225	0.881014	1.12302	1.13025
TC0100001310.rn.1	farflu; LOC102555707	Unannotated AceView Transcript; uncharacterized LOC102555707	4.90974	4.81919	4.84882	0.0715514	0.765534	0.300935	0.941564	-1.06478	-1.04313
TC0100001311.rn.1	Slc7a10	solute carrier family 7 (neutral amino acid transporter light chain, asc system), member 10; ENCODES a protein that exhibits neutral amino acid transmembrane transporter activity (ortholog) AND INVOLVED IN amino acid transmembrane transport (ortholog) AND D-alanine transport (ortholog) AND D-serine transport (ortholog) AND FOUND IN dendrite AND INTERACTS WITH ammonium chloride AND cefaloridine AN…	4.31517	4.3097	4.28597	0.543809	0.967992	0.824835	1	-1.0038	-1.02045
TC0100001312.rn.1	ENSMUSG00000088307	predicted gene, 24505	3.4562	3.4259	3.50786	0.655275	0.66829	0.88517	0.904421	-1.02122	1.03646
TC0100001313.rn.1	NONMMUG037750	Non-coding transcript identified by NONCODE: Linc, Non-coding transcript identified by Luo, et al.	5.17095	5.07593	5.11434	0.40596	0.556142	0.733193	0.852391	-1.06808	-1.04002
TC0100001314.rn.1	NONMMUG017803	Non-coding transcript identified by NONCODE: Linc	8.82264	8.49101	9.01656	0.0190972	0.268317	0.131762	0.639373	-1.25843	1.14387
TC0100001315.rn.1	Rhpn2	rhophilin, Rho GTPase binding protein 2; INVOLVED IN signal transduction (inferred) AND FOUND IN cytoplasm (ortholog) AND intracellular membrane-bounded organelle (ortholog) AND nucleus (ortholog) AND INTERACTS WITH 2 2' 5 5'-tetrachlorobiphenyl AND 2 3 7 8-tetrachlorodibenzodioxine AND C60 fullerene; rhophilin, Rho GTPase binding protein 2 (Rhpn2), mRNA.	6.71808	6.97006	6.86302	0.000343413	0.0215103	0.00576427	0.139621	1.19084	1.10569
TC0100001316.rn.1	Cep89	centrosomal protein 89kDa; INVOLVED IN cilium assembly (ortholog) AND FOUND IN centriole (ortholog) AND centrosome (ortholog) AND ciliary transition fiber (ortholog) AND INTERACTS WITH C60 fullerene AND 2 3 7 8-tetrachlorodibenzodioxine (ortholog) AND aflatoxin B1 (ortholog)	6.97567	7.00626	6.98325	0.354677	0.818106	0.691871	0.960858	1.02143	1.00527
TC0100001317.rn.1	Slc7a9	solute carrier family 7 (amino acid transporter light chain, bo,+ system), member 9; ENCODES a protein that exhibits amino acid transmembrane transporter activity AND neutral amino acid transmembrane transporter activity (ortholog) AND peptide antigen binding (ortholog) AND INVOLVED IN amino acid transport AND neutral amino acid transport (ortholog) AND ASSOCIATED WITH Cystinuria (ortholog) AND F…	5.11112	5.11112	5.11112	0.942555	0.494806	0.989322	0.817811	-1	-1
TC0100001318.rn.1	LOC689624	similar to 40S ribosomal protein S2	8.66227	8.61017	8.61589	0.73498	0.528356	0.91914	0.83638	-1.03678	-1.03267
TC0100001319.rn.1	ENSMUSG00000097509	RIKEN cDNA B230322F03 gene	6.57237	6.70704	6.74546	0.0491489	0.0144728	0.241731	0.104453	1.09784	1.12747
TC0100001320.rn.1	NONMMUG037763	Non-coding transcript identified by NONCODE: Linc, Non-coding transcript identified by Luo, et al.	5.48417	5.52205	5.80302	0.983166	0.0678045	1	0.304296	1.0266	1.24733
TC0100001321.rn.1	NCBI_Gene:100861838; ENSMUSG00000096990	PREDICTED: uncharacterized LOC100861838 (LOC100861838), miscRNA.; predicted gene, 26790, Non-coding transcript identified by NONCODE: Antisense	4.12203	4.2535	4.29756	0.112363	0.110036	0.389627	0.405606	1.09541	1.12938
TC0100001322.rn.1	NONMMUG037772	Non-coding transcript identified by NONCODE: Linc, Non-coding transcript identified by Luo, et al.	4.47752	4.74817	4.89511	0.085702	0.00704165	0.334088	0.0593634	1.20636	1.33569
TC0100001323.rn.1	NONMMUG037774	Non-coding transcript identified by NONCODE: Linc	4.18789	4.15423	4.23243	0.286316	0.871669	0.628205	0.976764	-1.0236	1.03135
TC0100001324.rn.1	LOC102556507	uncharacterized LOC102556507	4.57943	4.46419	4.61439	0.0760499	0.53774	0.311948	0.842025	-1.08316	1.02453
TC0100001325.rn.1	NONMMUG037775	Non-coding transcript identified by NONCODE: Linc, Non-coding transcript identified by Luo, et al.	4.60909	4.61392	4.5808	0.372391	0.813665	0.706483	0.959355	1.00335	-1.0198
TC0100001326.rn.1	NONMMUG037776	Non-coding transcript identified by NONCODE: Linc, Non-coding transcript identified by Luo, et al.	4.01604	4.00039	4.03438	0.477997	0.548976	0.784403	0.848167	-1.0109	1.01279
TC0100001327.rn.1	KnowTID_00006527	Non-coding transcript identified by Luo, et al., Non-coding transcript identified by NONCODE: Linc	3.13229	3.27826	3.44247	0.633484	0.151354	0.873446	0.482989	1.10648	1.23986
TC0100001328.rn.1	NONMMUG037778	Non-coding transcript identified by NONCODE: Linc	4.00237	3.99901	3.98678	0.597779	0.482306	0.855079	0.810935	-1.00233	-1.01086
TC0100001329.rn.1	ENSMUSG00000089273	predicted gene, 24550, Non-coding transcript identified by NONCODE: Antisense	3.70189	3.59651	3.64123	0.742101	0.697999	0.922367	0.915898	-1.07578	-1.04294
TC0100001330.rn.1	NONMMUG037780	Non-coding transcript identified by NONCODE: Linc	3.23341	3.43421	3.89789	0.402978	0.0104626	0.730992	0.0813489	1.14934	1.58499
TC0100001331.rn.1	LOC102546377	uncharacterized LOC102546377	4.24081	4.21007	4.23605	0.273977	0.145102	0.614859	0.47276	-1.02154	-1.00331
TC0100001332.rn.1	skagla	Unannotated AceView Transcript	3.46138	3.37476	3.47574	0.950117	0.617939	0.991315	0.882121	-1.06188	1.01
TC0100001333.rn.1	LOC102546458	uncharacterized LOC102546458	3.86229	3.68102	3.67843	0.348161	0.130689	0.685607	0.447452	-1.13389	-1.13593
TC0100001334.rn.1	ferflu	Unannotated AceView Transcript	3.16364	3.25922	3.11198	0.181441	0.78943	0.49948	0.95012	1.0685	-1.03645
TC0100001335.rn.1	RGD1560633; RGD1562402	similar to ribosomal protein L27a; ENCODES a protein that exhibits structural constituent of ribosome (inferred) AND INVOLVED IN translation (inferred) AND FOUND IN ribosome (inferred) AND INTERACTS WITH ammonium chloride AND (-)-epigallocatechin 3-gallate (ortholog) AND 1-chloro-2 4-dinitrobenzene (ortholog); similar to 60S ribosomal protein L27a	14.3296	14.1374	14.2448	0.340787	0.955408	0.679181	0.998257	-1.14251	-1.06051
TC0100001336.rn.1	NONMMUG037788	Non-coding transcript identified by NONCODE: Linc	4.28679	4.29468	4.23645	0.4384	0.378815	0.757327	0.739306	1.00548	-1.03551
TC0100001337.rn.1	NONMMUG037789	Non-coding transcript identified by NONCODE: Linc	3.17839	3.16672	3.10574	0.710333	0.445062	0.91067	0.787796	-1.00812	-1.05165
TC0100001338.rn.1	NONMMUG037791	Non-coding transcript identified by NONCODE: Linc	3.55101	3.53234	3.58582	0.704776	0.345167	0.908129	0.711766	-1.01303	1.02442
TC0100001339.rn.1	NONMMUG037794	Non-coding transcript identified by NONCODE: Linc, Non-coding transcript identified by Luo, et al.	3.87309	3.79804	3.98398	0.574573	0.24046	0.842131	0.606728	-1.0534	1.0799
TC0100001340.rn.1	NONMMUG037796	Non-coding transcript identified by NONCODE: Linc	4.072	4.07565	4.06373	0.503421	0.129185	0.800235	0.444581	1.00253	-1.00575
TC0100001341.rn.1	NONMMUG037798	Non-coding transcript identified by NONCODE: Linc	3.37678	3.38675	3.39548	0.700278	0.572964	0.906271	0.859604	1.00694	1.01304
TC0100001342.rn.1	feyflu; LOC102550142	Unannotated AceView Transcript; uncharacterized LOC102550142; Chalmel, et. al. AceView Annotation feyflu.aSep08	4.05014	4.05014	4.048	1	0.775531	1	0.945392	-1	-1.00148
TC0100001343.rn.1	NONMMUG037802; ENSMUSG00000093540; MGI:1914891	Non-coding transcript identified by NONCODE: Antisense; RIKEN cDNA 4930505M18 gene, novel transcript; RIKEN cDNA 4930505M18 gene	3.55293	3.55293	3.55297	0.367541	0.476113	0.702411	0.806837	-1	1.00003
TC0100001344.rn.1	NONMMUG037804	Non-coding transcript identified by NONCODE: Linc	4.17929	4.02685	4.0584	0.039891	0.0294587	0.213428	0.174857	-1.11144	-1.0874
TC0100001345.rn.1	LOC102550559	uncharacterized LOC102550559	8.78247	8.73171	9.09262	0.732786	0.274197	0.918384	0.646386	-1.03581	1.23983
TC0100001346.rn.1	smawgla	Unannotated AceView Transcript	3.96795	4.04144	4.03739	0.127138	0.142681	0.4166	0.468381	1.05226	1.04931
TC0100001347.rn.1	NONMMUG037808	Non-coding transcript identified by NONCODE: Linc; Non-coding transcript identified by NONCODE: Linc, Non-coding transcript identified by Luo, et al.	3.60174	3.60766	3.60347	0.32324	0.393212	0.664691	0.751028	1.00412	1.0012
TC0100001348.rn.1	LOC690000	similar to CG3740-PA; FOUND IN endoplasmic reticulum (ortholog) AND mitochondrion (ortholog) AND INTERACTS WITH 2 3 7 8-tetrachlorodibenzodioxine (ortholog) AND aflatoxin B1 (ortholog) AND copper(2+) sulfate (ortholog)	6.05741	5.95602	5.95575	0.0461542	0.142244	0.232807	0.467532	-1.07281	-1.07301
TC0100001349.rn.1			7.41547	7.68431	7.51648	0.18562	0.292737	0.505697	0.66522	1.20484	1.07252
TC0100001350.rn.1	LOC102547570	uncharacterized LOC102547570	3.75835	3.74399	3.76202	0.490528	0.777165	0.792882	0.946084	-1.01	1.00255
TC0100001351.rn.1			4.51625	4.50512	4.60599	0.844427	0.387326	0.959574	0.74573	-1.00775	1.06418
TC0100001352.rn.1			10.7933	10.9408	11.1149	0.855676	0.202622	0.962908	0.560198	1.10767	1.24973
TC0100001353.rn.1	Uqcrb-ps1	ubiquinol-cytochrome c reductase binding protein, pseudogene 1	14.0281	13.9303	13.7833	0.89922	0.173046	0.977007	0.51732	-1.07017	-1.18497
TC0100001354.rn.1	RGD1584023	similar to zinc finger protein 11B	5.82028	5.87184	5.91563	0.105307	0.0343073	0.375426	0.193986	1.03638	1.06832
TC0100001355.rn.1	LOC102551537	uncharacterized LOC102551537	6.02469	6.19467	6.32687	0.728631	0.0478129	0.916985	0.244016	1.12504	1.233
TC0100001356.rn.1	LOC102552600; snergla	zinc finger protein 135-like; Unannotated AceView Transcript	5.9482	6.40449	6.41711	0.0988271	0.0460775	0.362484	0.238143	1.372	1.38406
TC0100001357.rn.1	LOC100360896; LOC102548231; spygla; zf-C2H2.129; zf-C2H2.130	rCG64362-like; INTERACTS WITH 2 3 7 8-tetrachlorodibenzodioxine (ortholog) AND copper(2+) sulfate (ortholog); Unannotated AceView Transcript	4.74721	4.80358	4.89306	0.24362	0.0819096	0.580964	0.341664	1.03985	1.10639
TC0100001358.rn.1	LOC102548320; zf-C2H2.131	zinc finger protein 845-like; Unannotated AceView Transcript	8.68346	8.64001	8.88524	0.98297	0.0727739	1	0.317481	-1.03058	1.15012
TC0100001360.rn.1	NONMMUG037823	Non-coding transcript identified by NONCODE: Linc	4.53605	4.6273	4.7071	0.465769	0.0773709	0.776221	0.329602	1.06529	1.12588
TC0100001361.rn.1	Cdc42se2	CDC42 small effector 2; Chalmel, et. al. AceView Annotation Cdc42se2.aSep08	8.92087	9.65657	9.45363	7.03751e-05	0.00148065	0.00166201	0.0168983	1.66521	1.4467
TC0100001362.rn.1	veesher	Unannotated AceView Transcript	18.4048	18.3524	18.4308	0.161243	0.938775	0.469807	0.993619	-1.03703	1.01814
TC0100001363.rn.1	LOC102548696	uncharacterized LOC102548696	4.42225	4.49874	4.57346	0.523491	0.194698	0.813098	0.549711	1.05445	1.1105
TC0100001364.rn.1	LOC102548760	uncharacterized LOC102548760	3.82997	3.58182	3.91743	0.209117	0.351062	0.53841	0.716614	-1.18769	1.06249
TC0100001365.rn.1	NONMMUG037829	Non-coding transcript identified by NONCODE: Linc, Non-coding transcript identified by Luo, et al.	5.29959	5.28308	5.19459	0.453223	0.196185	0.767665	0.551638	-1.01151	-1.07549
TC0100001366.rn.1	Zfp939; LOC102548133	zinc finger protein 939 [Source:RGD Symbol;Acc:1584032]; zinc finger protein 420-like	6.63323	6.77624	6.79699	0.171787	0.0273975	0.48572	0.165986	1.10421	1.12021
TC0100001367.rn.1	Zfp939	ENCODES a protein that exhibits metal ion binding (inferred) AND nucleic acid binding (inferred)	5.66451	5.72318	5.74955	0.277454	0.0409734	0.61903	0.219458	1.04151	1.06072
TC0100001368.rn.1			3.77049	3.63174	3.4241	0.15797	0.00606052	0.465119	0.052865	-1.10095	-1.27138
TC0100001369.rn.1			6.0291	5.99304	6.19279	0.295549	0.567068	0.63752	0.857737	-1.02531	1.12015
TC0100001370.rn.1			4.08226	4.14734	4.33916	0.588536	0.11183	0.850218	0.409435	1.04614	1.19491
TC0100001371.rn.1			6.15714	6.07654	5.93404	0.48296	0.423233	0.787556	0.772676	-1.05746	-1.16724
TC0100001372.rn.1			3.89118	3.92814	3.81396	0.954466	0.503237	0.992788	0.822201	1.02595	-1.05498
TC0100001373.rn.1			3.70448	3.66981	3.65052	0.68018	0.851162	0.89719	0.970646	-1.02432	-1.03811
TC0100001374.rn.1	LOC100910360	Y-linked testis-specific protein 1-like	3.02977	3.05394	3.09337	0.930284	0.238611	0.985811	0.604625	1.01689	1.04507
TC0100001375.rn.1	NONMMUG037831	Non-coding transcript identified by NONCODE: Linc	3.35876	3.36577	3.29487	0.746531	0.215507	0.923798	0.576355	1.00487	-1.04528
TC0100001376.rn.1	KnowTID_00006534	Non-coding transcript identified by Luo, et al., Non-coding transcript identified by NONCODE: Linc, adult male testis cDNA, RIKEN full-length enriched library, clone:4933404I11 product:unclassifiable, full insert sequence.	3.20625	3.20295	3.17719	0.596866	0.413795	0.85461	0.765677	-1.00229	-1.02035
TC0100001377.rn.1	NONMMUG037835	Non-coding transcript identified by NONCODE: Linc	3.8666	3.88003	3.89951	0.271449	0.359428	0.61199	0.723339	1.00936	1.02308
TC0100001378.rn.1	LOC102548954; foyflu; XLOC_000432	uncharacterized LOC102548954; Chalmel, et. al. AceView Annotation foyflu.aSep08; Chalmel, et. al. Testis-expressed Unannotated Transcripts (TUTs)	4.17736	4.18511	4.12893	0.877158	0.837907	0.970055	0.96693	1.00538	-1.03414
TC0100001379.rn.1	ENSMUSG00000087914	predicted gene, 24910, Non-coding transcript identified by NONCODE: Linc	3.67244	3.87583	3.83658	0.778408	0.883429	0.935836	0.980622	1.15141	1.1205
TC0100001380.rn.1	LOC102548886	uncharacterized LOC102548886	3.6859	3.75584	3.77208	0.961744	0.930409	0.99526	0.99182	1.04967	1.06155
TC0100001381.rn.1	KnowTID_00006535	Non-coding transcript identified by Luo, et al., Non-coding transcript identified by NONCODE: Linc	3.51989	3.64736	3.47282	0.201575	0.925058	0.528351	0.990276	1.09237	-1.03316
TC0100001382.rn.1	LOC102549116	uncharacterized LOC102549116	3.783	3.77243	3.7916	0.853235	0.810495	0.962251	0.958515	-1.00735	1.00597
TC0100001383.rn.1	NONMMUG037841	Non-coding transcript identified by NONCODE: Linc	3.274	3.38453	3.39491	0.42854	0.302427	0.749856	0.674202	1.07963	1.08743
TC0100001384.rn.1	NONMMUG037842	Non-coding transcript identified by NONCODE: Linc	3.97286	3.95518	3.98575	0.695361	0.833539	0.904184	0.965466	-1.01233	1.00897
TC0100001385.rn.1	Vstm2b	V-set and transmembrane domain containing 2B; FOUND IN integral component of membrane (inferred) AND INTERACTS WITH cadmium dichloride AND benzo[a]pyrene (ortholog)	4.55805	4.56396	4.55805	0.702442	0.880495	0.90702	0.979987	1.0041	-1
TC0100001386.rn.1	MGC114499	similar to RIKEN cDNA 4930433I11 gene; similar to RIKEN cDNA 4930433I11 gene (MGC114499), mRNA.	3.68109	3.65764	3.66397	0.687614	0.599443	0.900571	0.872762	-1.01639	-1.01194
TC0100001387.rn.1	LOC690284	similar to F49E2.5d	3.82405	3.76624	3.76632	0.16541	0.153629	0.476238	0.486503	-1.04088	-1.04082
TC0100001388.rn.1	LOC690299	hypothetical protein LOC690299	4.64734	4.44011	4.54917	0.0107537	0.0533979	0.0865797	0.262479	-1.15447	-1.07041
TC0100001389.rn.1	LOC308536	similar to phosphoglycerate kinase 1	6.14767	7.16078	7.07585	0.00645605	0.00938022	0.0587039	0.0748092	2.01825	1.90287
TC0100001390.rn.1	uc008dzn.1	cDNA, clone:Y1G0106M07, strand:plus, reference:ENSEMBL:Mouse-Transcript-ENST:ENSMUST00000033585, based on BLAT search.	10.9125	12.0505	12.2022	2.75927e-09	7.78285e-10	7.53007e-07	2.23245e-07	2.20078	2.44474
TC0100001391.rn.1	KRAB.66; LOC100912659	Unannotated AceView Transcript; zinc finger protein 709-like	8.16502	8.06294	8.32971	0.775347	0.166011	0.934688	0.506517	-1.07332	1.12092
TC0100001392.rn.1	Zfp141	zinc finger protein 141; INTERACTS WITH 2 3 7 8-tetrachlorodibenzodioxine (ortholog) AND aflatoxin B1 (ortholog) AND cadmium atom (ortholog)	4.29585	4.24095	4.29585	0.386243	0.397433	0.717749	0.753872	-1.03879	-1
TC0100001393.rn.1	Zfp788	zinc finger protein 788; PREDICTED: similar to RIKEN cDNA 2810426N06 (RGD1562094), miscRNA.	3.74134	3.74134	3.74745	0.47194	0.846928	0.780446	0.969991	-1	1.00424
TC0100001394.rn.1	KRAB.67; LOC102556043	Unannotated AceView Transcript; zinc finger protein 120-like	10.702	10.443	10.6735	0.0493962	0.777048	0.242408	0.946084	-1.19664	-1.01999
TC0100001395.rn.1	Cd33	CD33 molecule; FOUND IN external side of plasma membrane (ortholog) AND extracellular vesicular exosome (ortholog) AND INTERACTS WITH all-trans-retinoic acid (ortholog) AND chlorpyrifos (ortholog) AND diarsenic trioxide (ortholog)	3.90268	3.90585	3.90585	0.268771	0.499264	0.608823	0.819606	1.0022	1.0022
TC0100001396.rn.1	Siglecl1	SIGLEC family like 1	3.74927	3.74927	3.74927	0.778259	0.848575	0.935776	0.970215	-1	-1
TC0100001397.rn.1	LOC690483; goflu	hypothetical protein LOC690483; Unannotated AceView Transcript; PREDICTED: hypothetical protein LOC690483 (LOC690483), mRNA.	3.86162	3.86109	3.85612	0.310958	0.818327	0.65233	0.960858	-1.00037	-1.00382
TC0100001398.rn.1	Iglon5	IgLON family member 5; INTERACTS WITH all-trans-retinoic acid (ortholog) AND valproic acid (ortholog)	4.32106	4.34052	4.32106	0.416442	0.552081	0.741239	0.850597	1.01358	-1
TC0100001399.rn.1	gyflu; LOC102550061	Unannotated AceView Transcript; uncharacterized LOC102550061	4.32261	4.35449	4.36556	0.829452	0.850859	0.954846	0.970646	1.02234	1.03022
TC0100001400.rn.1	Zfp715; gaflu	zinc finger protein 715 [Source:MGI Symbol;Acc:MGI:1917180]; Unannotated AceView Transcript	7.99439	7.75889	7.91192	0.0433033	0.520194	0.224144	0.831581	-1.17731	-1.05883
TC0100001401.rn.1	NONMMUG037884	Non-coding transcript identified by NONCODE: Linc, Non-coding transcript identified by Luo, et al.	3.88644	3.73206	3.97729	0.136492	0.643589	0.432534	0.893564	-1.11294	1.065
TC0100001402.rn.1	RGD1565346	INTERACTS WITH (S)-colchicine (ortholog) AND 17beta-estradiol (ortholog) AND adenine (ortholog)	6.03082	6.03913	6.10577	0.904429	0.567897	0.978416	0.858051	1.00578	1.05333
TC0100001403.rn.1	KnowTID_00006750	Non-coding transcript identified by Luo, et al., Non-coding transcript identified by NONCODE: Linc	3.21685	3.50729	3.55689	0.235432	0.12593	0.570998	0.438086	1.22301	1.26579
TC0100001404.rn.1	NONMMUG037875	Non-coding transcript identified by NONCODE: Linc, Non-coding transcript identified by Luo, et al.	4.03579	4.02862	3.97209	0.875989	0.793213	0.969813	0.951516	-1.00499	-1.04514
TC0100001405.rn.1	XLOC_017286	Chalmel, et. al. Testis-expressed Unannotated Transcripts (TUTs)	3.70506	3.86347	3.90893	0.983925	0.678409	1	0.908523	1.11606	1.15179
TC0100001406.rn.1			3.65832	3.78717	3.62358	0.549536	0.582624	0.8285	0.864515	1.09342	-1.02438
TC0100001407.rn.1	LOC100911838	kallikrein-15-like	3.87035	3.84368	3.90881	0.495863	0.399096	0.795687	0.755062	-1.01866	1.02702
TC0100001408.rn.1	Klk1c8; LOC100911764	kallikrein 1-related peptidase C8; INTERACTS WITH (20S)-ginsenoside Rg3 (ortholog) AND 10H-phenothiazine (ortholog) AND 17alpha-ethynylestradiol (ortholog)	4.18159	4.07901	4.12329	0.204141	0.811497	0.532207	0.958894	-1.07369	-1.04124
TC0100001409.rn.1	Klk5l	kallikrein 5-like [Source:RGD Symbol;Acc:1598667]	4.44673	4.43922	4.44033	0.591345	0.22145	0.85191	0.583589	-1.00522	-1.00445
TC0100001410.rn.1	Klk15	ENCODES a protein that exhibits serine-type endopeptidase activity (inferred) AND INVOLVED IN proteolysis (inferred) AND INTERACTS WITH 2 3 7 8-tetrachlorodibenzodioxine (ortholog) AND 5-fluorouracil (ortholog) AND cisplatin (ortholog)	4.63095	4.62656	4.61971	0.684281	0.801559	0.899004	0.954835	-1.00305	-1.00782
TC0100001411.rn.1	LOC100911930	60S ribosomal protein L19-like	13.1802	13.162	13.3945	0.879147	0.030932	0.970545	0.180924	-1.01267	1.16012
TC0100001412.rn.1	LOC100911976	INTERACTS WITH potassium dichromate (ortholog)	3.93263	3.93263	3.93899	0.571374	0.379564	0.840523	0.739763	-1	1.00442
TC0100001413.rn.1	LOC102556967	zinc finger protein 484-like	7.3129	7.29894	7.31079	0.94897	0.211145	0.990989	0.57109	-1.00972	-1.00146
TC0100001414.rn.1	fogly	Unannotated AceView Transcript	4.69877	4.68154	4.63864	0.99378	0.486237	1	0.812839	-1.01201	-1.04256
TC0100001416.rn.1	Ctu1	cytosolic thiouridylase subunit 1; ENCODES a protein that exhibits tRNA binding (ortholog) AND INVOLVED IN tRNA thio-modification (ortholog) AND tRNA wobble uridine modification (ortholog) AND FOUND IN cytosol (ortholog) AND mitochondrion (ortholog) AND INTERACTS WITH 2 3 7 8-tetrachlorodibenzodioxine (ortholog) AND benzo[a]pyrene (ortholog) AND copper(2+) sulfate (ortholog)	5.66264	5.67844	5.66264	0.442922	0.917046	0.760418	0.988695	1.01101	-1
TC0100001417.rn.1	Klk14	kallikrein related-peptidase 14; ENCODES a protein that exhibits serine-type endopeptidase activity (ortholog) AND INVOLVED IN epidermis morphogenesis (ortholog) AND fertilization (ortholog) AND negative regulation of G-protein coupled receptor protein signaling pathway (ortholog) AND FOUND IN extracellular space (ortholog) AND extracellular vesicular exosome (ortholog) AND INTERACTS WITH 2 3 7 8…	4.33446	4.93177	4.93626	0.00022423	0.000225521	0.00411859	0.00368773	1.5129	1.51762
TC0100001418.rn.1	Klk13	kallikrein related-peptidase 13; ENCODES a protein that exhibits endopeptidase activity (ortholog) AND hydrolase activity (ortholog) AND INVOLVED IN protein processing (ortholog) AND proteolysis (ortholog) AND ASSOCIATED WITH Ovarian Neoplasms (ortholog) AND Prostatic Neoplasms (ortholog) AND FOUND IN cytoplasm (ortholog) AND extracellular space (ortholog) AND extracellular vesicular exosome (ort…	3.57352	3.56203	3.57484	0.733492	0.739899	0.918613	0.9316	-1.00799	1.00091
TC0100001419.rn.1	Klk12	kallikrein related-peptidase 12; ENCODES a protein that exhibits peptidase activity (ortholog) AND serine-type peptidase activity (ortholog) AND INVOLVED IN proteolysis (ortholog) AND FOUND IN extracellular vesicular exosome (ortholog) AND INTERACTS WITH 2 3 7 8-tetrachlorodibenzodioxine (ortholog) AND ciguatoxin CTX1B (ortholog) AND cisplatin (ortholog)	4.07506	4.05383	4.07506	0.920807	0.515673	0.982885	0.829018	-1.01483	-1
TC0100001420.rn.1	Klk11	kallikrein related-peptidase 11; ENCODES a protein that exhibits serine-type endopeptidase activity (inferred) AND INVOLVED IN proteolysis (inferred) AND FOUND IN extracellular region (ortholog) AND extracellular space (ortholog) AND INTERACTS WITH 17beta-estradiol (ortholog) AND 2 3 7 8-tetrachlorodibenzodioxine (ortholog) AND cisplatin (ortholog)	4.24868	4.25037	4.24421	0.496045	0.469436	0.795776	0.802486	1.00117	-1.0031
TC0100001421.rn.1	Klk10	kallikrein related-peptidase 10; ENCODES a protein that exhibits serine-type endopeptidase activity (inferred) AND INVOLVED IN proteolysis (inferred) AND ASSOCIATED WITH Breast Neoplasms (ortholog) AND Carcinoma Intraductal Noninfiltrating (ortholog) AND Ovarian Neoplasms (ortholog) AND INTERACTS WITH sodium dichromate AND zinc atom AND zinc(0)	4.05855	4.05712	4.06862	0.504838	0.350182	0.801123	0.715687	-1.00099	1.00701
TC0100001422.rn.1	Klk9	kallikrein related-peptidase 9; ENCODES a protein that exhibits serine-type endopeptidase activity (inferred) AND INVOLVED IN proteolysis (inferred) AND INTERACTS WITH 2 6-dinitrotoluene AND C60 fullerene AND 17alpha-ethynylestradiol (ortholog)	3.92393	3.86656	3.86851	0.820862	0.303118	0.95172	0.67498	-1.04057	-1.03917
TC0100001423.rn.1	Klk8	kallikrein related-peptidase 8; ENCODES a protein that exhibits serine-type endopeptidase activity (ortholog) AND INVOLVED IN cell death (ortholog) AND keratinocyte proliferation (ortholog) AND memory (ortholog) AND FOUND IN cytoplasm (ortholog) AND extracellular space (ortholog) AND INTERACTS WITH ammonium chloride AND benzo[a]pyrene AND 17alpha-ethynylestradiol (ortholog)	3.64685	3.5557	3.5557	0.534845	0.533623	0.819971	0.839642	-1.06522	-1.06522
TC0100001424.rn.1	Klk7	kallikrein-related peptidase 7; ENCODES a protein that exhibits serine-type endopeptidase activity (inferred) AND INVOLVED IN proteolysis (inferred) AND FOUND IN epidermal lamellar body (ortholog) AND INTERACTS WITH aristolochic acid AND furan AND indole-3-methanol	3.69689	3.69793	3.67747	0.194699	0.83862	0.51875	0.967044	1.00072	-1.01355
TC0100001425.rn.1	Klk6	kallikrein related-peptidase 6; ENCODES a protein that exhibits peptidase activity AND serine-type endopeptidase activity (ortholog) AND INVOLVED IN regulation of neuron projection development AND neuron death (ortholog) AND positive regulation of G-protein coupled receptor protein signaling pathway (ortholog) AND ASSOCIATED WITH demyelination AND ASSOCIATED WITH Spinal Cord Injuries AND Alzheime…	4.26091	4.20795	4.20795	0.111259	0.406064	0.387438	0.760222	-1.03739	-1.03739
TC0100001426.rn.1	Klk5; LOC102546758	kallikrein related-peptidase 5 [Source:MGI Symbol;Acc:MGI:1915918]; INTERACTS WITH (S)-nicotine (ortholog) AND cisplatin (ortholog) AND citric acid (ortholog)	3.90428	3.90427	3.90428	0.350172	0.897314	0.687616	0.984444	-1.00001	-1
TC0100001427.rn.1	geygly	Unannotated AceView Transcript	3.99257	3.99855	4.09132	0.66759	0.641841	0.891183	0.892755	1.00415	1.07085
TC0100001428.rn.1	Klk4	kallikrein-related peptidase 4; ENCODES a protein that exhibits serine-type endopeptidase activity (inferred) AND serine-type peptidase activity (inferred) AND INVOLVED IN amelogenesis (ortholog) AND extracellular matrix disassembly (ortholog) AND protein catabolic process (ortholog) AND ASSOCIATED WITH Amelogenesis imperfecta pigmented hypomaturation type (ortholog) AND Breast Neoplasms (ortholo…	5.41661	5.42931	5.3822	0.458437	0.402568	0.771518	0.757442	1.00884	-1.02414
TC0100001429.rn.1	geeflu	Unannotated AceView Transcript	3.79016	3.86042	3.79751	0.282085	0.947772	0.623846	0.996142	1.0499	1.00511
TC0100001430.rn.1	goygly	Unannotated AceView Transcript	3.75009	3.73868	3.69867	0.954249	0.634083	0.992692	0.889165	-1.00794	-1.03628
TC0100001431.rn.1	Klk1c9	kallikrein 1-related peptidase C9; ENCODES a protein that exhibits serine-type endopeptidase activity (inferred) AND INVOLVED IN positive regulation of vasoconstriction AND INTERACTS WITH cyclosporin A AND sirolimus AND tacrine; kallikrein 1-related peptidase C9 (Klk1c9), mRNA.	4.20126	4.20105	4.19981	0.935474	0.479959	0.987259	0.809214	-1.00015	-1.00101
TC0100001432.rn.1			4.10674	4.14939	4.12472	0.138342	0.253163	0.435489	0.621327	1.03001	1.01254
TC0100001433.rn.1	Klk1c8; LOC103690048	kallikrein 1-related peptidase C8 (Klk1c8), mRNA; prostatic glandular kallikrein-6-like; kallikrein 1-related peptidase C8; ENCODES a protein that exhibits serine-type endopeptidase activity (inferred) AND INVOLVED IN proteolysis (inferred) AND INTERACTS WITH (20S)-ginsenoside Rg3 (ortholog) AND 10H-phenothiazine (ortholog) AND 17alpha-ethynylestradiol (ortholog)	4.37445	4.25056	4.28049	0.184926	0.924651	0.504726	0.990084	-1.08967	-1.0673
TC0100001434.rn.1	Klk5l	ENCODES a protein that exhibits serine-type endopeptidase activity (inferred) AND INVOLVED IN proteolysis (inferred) AND INTERACTS WITH (20S)-ginsenoside Rg3 (ortholog) AND 10H-phenothiazine (ortholog) AND 17alpha-ethynylestradiol (ortholog)	4.45708	4.43872	4.42924	0.643369	0.756444	0.878664	0.938053	-1.01281	-1.01949
TC0100001435.rn.1	Klk1	kallikrein 1; ENCODES a protein that exhibits endopeptidase activity AND INVOLVED IN positive regulation of acute inflammatory response AND positive regulation of apoptotic process AND positive regulation of cell proliferation AND PARTICIPATES IN kallikrein-kinin cascade pathway AND ASSOCIATED WITH Diabetes Mellitus Experimental AND Hypertension AND Inflammation AND FOUND IN acrosomal vesicle AND…	3.84113	3.86321	3.83659	0.942834	0.558419	0.989377	0.853599	1.01543	-1.00315
TC0100001436.rn.1	LOC100363199	kallikrein 1-like	4.41737	4.41835	4.4718	0.792745	0.203037	0.940773	0.560827	1.00068	1.03845
TC0100001437.rn.1	Klk1c3	kallikrein 1-related peptidase C3; ENCODES a protein that exhibits serine-type endopeptidase activity (inferred) AND INVOLVED IN proteolysis (inferred) AND INTERACTS WITH (20S)-ginsenoside Rg3 (ortholog) AND 10H-phenothiazine (ortholog) AND 17alpha-ethynylestradiol (ortholog)	4.64356	4.70072	4.64236	0.160522	0.874179	0.468889	0.977503	1.04042	-1.00083
TC0100001438.rn.1	Klk1c3	ENCODES a protein that exhibits serine-type endopeptidase activity (inferred) AND INVOLVED IN proteolysis (inferred) AND INTERACTS WITH (20S)-ginsenoside Rg3 (ortholog) AND 10H-phenothiazine (ortholog) AND 17alpha-ethynylestradiol (ortholog)	4.42055	4.48349	4.43443	0.942187	0.704488	0.989237	0.918515	1.04459	1.00967
TC0100001439.rn.1	LOC102553035	INTERACTS WITH 2 3 7 8-tetrachlorodibenzodioxine (ortholog) AND 5-fluorouracil (ortholog) AND cisplatin (ortholog)	4.39468	4.394	4.43947	0.676029	0.54053	0.89557	0.843569	-1.00047	1.03153
TC0100001440.rn.1	Klk1b3; Klk1	kallikrein 1-related peptidase B3; kallikrein 1; ENCODES a protein that exhibits receptor signaling protein activity (ortholog) AND INVOLVED IN intracellular signal transduction (ortholog) AND ASSOCIATED WITH Hypertension AND INTERACTS WITH 4 4'-diaminodiphenylmethane AND bacitracin AND chlorpyrifos	4.29443	4.20393	4.26529	0.0494669	0.437208	0.242515	0.782059	-1.06474	-1.0204
TC0100001441.rn.1	jeegly; LOC102552485	Unannotated AceView Transcript; uncharacterized LOC102552485	3.63808	3.6773	3.65888	0.454607	0.914024	0.768662	0.988197	1.02755	1.01452
TC0100001442.rn.1	ENSMUSG00000088439	predicted gene, 25386, Non-coding transcript identified by NONCODE: Linc	4.40506	4.29456	4.39896	0.310793	0.839392	0.652186	0.967276	-1.0796	-1.00424
TC0100001443.rn.1	Fv1	Friend virus susceptibility 1; INTERACTS WITH afimoxifene (ortholog) AND benzo[a]pyrene (ortholog) AND copper(2+) sulfate (ortholog)	9.14444	8.87663	8.9443	0.00324291	0.0138295	0.0342195	0.1008	-1.20398	-1.14881
TC0100001444.rn.1	LOC690774	hypothetical protein LOC690774; Chalmel, et. al. AceView Annotation LOC690774.aSep08	3.40308	3.36174	3.384	0.932342	0.738786	0.986506	0.931152	-1.02907	-1.01331
TC0100001445.rn.1	Shank1	SH3 and multiple ankyrin repeat domains 1; SH3 and multiple ankyrin repeat domains 1 (Shank1), mRNA; ENCODES a protein that exhibits ankyrin repeat binding AND GKAP/Homer scaffold activity AND identical protein binding AND INVOLVED IN positive regulation of dendritic spine development AND protein complex assembly AND synapse maturation AND PARTICIPATES IN glutamate signaling pathway AND FOUND IN …	3.97945	3.97945	3.97945	1	1	1	1	-1	-1
TC0100001446.rn.1	kawgly	Unannotated AceView Transcript	5.0614	5.09406	5.08337	0.715146	0.412588	0.911419	0.764959	1.02289	1.01534
TC0100001447.rn.1	NONMMUG037905	Non-coding transcript identified by NONCODE: Antisense	4.47722	4.5007	4.58414	0.419637	0.704841	0.743748	0.918746	1.01641	1.07693
TC0100001448.rn.1	Syt3	synaptotagmin III; ENCODES a protein that exhibits calcium-dependent phospholipid binding AND clathrin binding AND phosphatidylserine binding AND INVOLVED IN positive regulation of vesicle fusion AND response to calcium ion AND FOUND IN endosome (ortholog) AND INTERACTS WITH ammonium chloride AND cadmium dichloride AND cocaine	4.53357	4.6757	4.67804	0.030196	0.0274163	0.180166	0.166085	1.10353	1.10532
TC0100001449.rn.1	NONMMUG037908	Non-coding transcript identified by NONCODE: Linc	6.04166	6.08335	6.17617	0.139616	0.0374084	0.436561	0.206007	1.02932	1.09772
TC0100001450.rn.1	Lrrc4b	leucine rich repeat containing 4B; ENCODES a protein that exhibits receptor binding (ortholog) AND INVOLVED IN positive regulation of synapse assembly (ortholog) AND FOUND IN cerebellar mossy fiber (ortholog) AND INTERACTS WITH dibutyl phthalate AND 3 4-methylenedioxymethamphetamine (ortholog) AND dimethyl sulfoxide (ortholog)	4.72212	4.8133	5.05739	0.755566	0.000562538	0.927176	0.00767797	1.06524	1.26162
TC0100001451.rn.1	magly	Unannotated AceView Transcript	3.8794	3.91492	4.01943	0.347952	0.921027	0.685424	0.989376	1.02493	1.10193
TC0100001452.rn.1	Aspdh	aspartate dehydrogenase domain containing; ENCODES a protein that exhibits aspartate dehydrogenase activity (inferred) AND NADP binding (inferred) AND INVOLVED IN NAD biosynthetic process (inferred) AND NADP catabolic process (inferred) AND oxidation-reduction process (inferred) AND INTERACTS WITH 2 3 7 8-tetrachlorodibenzodioxine AND furan AND ketamine	3.79263	3.78482	3.77249	0.634488	0.71888	0.873989	0.924132	-1.00543	-1.01405
TC0100001453.rn.1	Josd2	Josephin domain containing 2; ENCODES a protein that exhibits ubiquitin-specific protease activity (ortholog) AND INVOLVED IN protein deubiquitination (ortholog) AND INTERACTS WITH 2 4-dinitrotoluene AND coumarin AND 2 3 7 8-tetrachlorodibenzodioxine (ortholog); Josephin domain containing 2 (Josd2), mRNA.; Chalmel, et. al. AceView Annotation Josd2.cSep08	5.42358	5.89412	5.9363	1.62927e-05	1.91002e-05	0.00052683	0.000519811	1.38563	1.42674
TC0100001454.rn.1	mygly	Unannotated AceView Transcript	5.51346	4.61036	4.57213	4.84966e-05	5.86493e-05	0.00123881	0.00127851	-1.87007	-1.92029
TC0100001455.rn.1	goyflu; LOC100909904; mugly	Unannotated AceView Transcript; uncharacterized LOC100909904	5.00863	4.11258	4.07672	0.000100955	0.000113171	0.00220353	0.00214627	-1.86096	-1.90779
TC0100001456.rn.1	Fam71e1	family with sequence similarity 71, member E1; INTERACTS WITH ketamine AND aflatoxin B1 (ortholog) AND perfluorooctanoic acid (ortholog); PREDICTED: similar to hypothetical protein FLJ32796 (RGD1311142), mRNA.	4.13706	4.14223	4.14223	0.37033	0.417801	0.704916	0.76886	1.00359	1.00359
TC0100001457.rn.1	uc009gpy.1	cDNA, clone:Y0G0104G11, strand:unspecified.	7.23037	7.50219	7.38083	0.0242777	0.100504	0.155472	0.38584	1.20733	1.10992
TC0100001458.rn.1	Napsa	napsin A aspartic peptidase; ENCODES a protein that exhibits endopeptidase activity (ortholog) AND peptidase activity (ortholog) AND INVOLVED IN membrane protein proteolysis (ortholog) AND surfactant homeostasis (ortholog) AND FOUND IN alveolar lamellar body (ortholog) AND extracellular space (ortholog) AND extracellular vesicular exosome (ortholog) AND INTERACTS WITH 2 3 7 8-tetrachlorodibenzodi…	4.27073	4.33514	4.42038	0.394747	0.00582957	0.72445	0.0512682	1.04565	1.1093
TC0100001459.rn.1	Kcnc3	potassium channel, voltage gated Shaw-related subfamily C, member 3; potassium voltage gated channel, Shaw-related subfamily, member 3; ENCODES a protein that exhibits voltage-gated potassium channel activity (inferred) AND INVOLVED IN regulation of neurotransmitter secretion (ortholog) AND ASSOCIATED WITH Spinocerebellar ataxia 13 (ortholog) AND FOUND IN axolemma (ortholog) AND axon terminus (or…	4.04794	4.05119	4.05708	0.623189	0.632813	0.868321	0.88881	1.00225	1.00635
TC0100001460.rn.1	RGD1563905	similar to ribosomal protein L19	13.1403	13.1487	13.3835	0.798898	0.042388	0.942822	0.224744	1.0058	1.18358
TC0100001461.rn.1	NONMMUG037925	Non-coding transcript identified by NONCODE: Linc	3.80371	3.82983	3.85103	0.251962	0.322446	0.590302	0.691866	1.01827	1.03334
TC0100001462.rn.1	Izumo2	IZUMO family member 2; Uncharacterized protein [Source:UniProtKB/TrEMBL;Acc:D3ZM10]	3.97132	3.97132	3.97132	0.91721	1	0.981943	1	-1	-1
TC0100001463.rn.1	NONMMUG037926	Non-coding transcript identified by NONCODE: Sense No Exonic	4.10899	4.09541	3.86466	0.407695	0.113664	0.734478	0.413205	-1.00946	-1.18454
TC0100001464.rn.1	neygly	Unannotated AceView Transcript	5.01492	5.03771	4.96614	0.407955	0.376875	0.734695	0.737699	1.01592	-1.03439
TC0100001465.rn.1	Vrk3	vaccinia related kinase 3; ENCODES a protein that exhibits protein phosphatase binding (ortholog) AND INVOLVED IN negative regulation of ERK1 and ERK2 cascade (ortholog) AND positive regulation of phosphoprotein phosphatase activity (ortholog) AND FOUND IN nucleus (ortholog) AND INTERACTS WITH 2 4-dinitrotoluene AND clofibric acid AND N-nitrosodiethylamine; vaccinia related kinase 3 (Vrk3), mRNA.	6.44195	6.44195	6.44195	0.900856	0.911888	0.977526	0.98791	-1	-1
TC0100001467.rn.1	Akt1s1	AKT1 substrate 1 (proline-rich); INVOLVED IN negative regulation of cell size (ortholog) AND negative regulation of protein kinase activity (ortholog) AND negative regulation of TOR signaling (ortholog) AND PARTICIPATES IN mTOR signaling pathway AND FOUND IN cytoplasm AND nucleus AND protein complex AND INTERACTS WITH 2 3 7 8-tetrachlorodibenzodioxine AND 2 4-dinitrotoluene AND 4-amino-2 6-dinitr…	6.46043	6.57248	6.43862	0.0833469	0.704748	0.328982	0.918688	1.08076	-1.01523
TC0100001468.rn.1	Pnkp	polynucleotide kinase 3-phosphatase; ENCODES a protein that exhibits ATP-dependent polydeoxyribonucleotide 5'-hydroxyl-kinase activity (ortholog) AND nucleotide kinase activity (ortholog) AND polynucleotide 3'-phosphatase activity (ortholog) AND INVOLVED IN dephosphorylation (ortholog) AND DNA damage response detection of DNA damage (ortholog) AND DNA repair (ortholog) AND PARTICIPATES IN non-hom…	6.44757	6.44757	6.43791	0.313356	0.722202	0.655089	0.925516	-1	-1.00672
TC0100001469.rn.1	Fuz	fuzzy planar cell polarity protein; fuzzy planar cell polarity protein (Fuz), mRNA; INVOLVED IN cilium assembly (ortholog) AND embryonic body morphogenesis (ortholog) AND embryonic skeletal system morphogenesis (ortholog) AND ASSOCIATED WITH Neural Tube Defects (ortholog) AND FOUND IN extracellular vesicular exosome (ortholog) AND INTERACTS WITH 2-methylcholine (ortholog) AND 3 4-methylenedioxyme…	6.43559	6.78169	6.85944	3.52866e-05	7.22766e-06	0.000966652	0.000243786	1.27112	1.3415
TC0100001470.rn.1	Tsks	testis-specific serine kinase substrate; ENCODES a protein that exhibits protein kinase binding (ortholog) AND INVOLVED IN negative regulation of phosphatase activity (ortholog) AND FOUND IN centriole (ortholog) AND INTERACTS WITH phenobarbital (ortholog) AND tunicamycin (ortholog); testis-specific serine kinase substrate (Tsks), mRNA.	4.19523	4.19523	4.19523	0.460313	0.76029	0.772646	0.939667	-1	-1
TC0100001471.rn.1	NONMMUG037941	Non-coding transcript identified by NONCODE: Antisense, 10 days neonate cerebellum cDNA, RIKEN full-length enriched library, clone:6530437J22 product:unclassifiable, full insert sequence.	4.43385	4.39045	4.43049	0.380236	0.580638	0.71263	0.863218	-1.03054	-1.00233
TC0100001472.rn.1	Irf3	interferon regulatory factor 3; ENCODES a protein that exhibits identical protein binding (ortholog) AND protein homodimerization activity (ortholog) AND transcription regulatory region DNA binding (ortholog) AND INVOLVED IN cellular response to dsRNA AND positive regulation of cytokine secretion AND positive regulation of I-kappaB kinase/NF-kappaB signaling AND PARTICIPATES IN Toll-like receptor…	7.39488	7.39438	7.50206	0.679798	0.135426	0.897146	0.456116	-1.00035	1.07712
TC0100001473.rn.1	Rras	related RAS viral (r-ras) oncogene homolog; ENCODES a protein that exhibits GDP binding (ortholog) AND GTPase activity (ortholog) AND protein complex binding (ortholog) AND INVOLVED IN negative regulation of cell migration (ortholog) AND positive regulation of angiogenesis (ortholog) AND PARTICIPATES IN ephrin - ephrin receptor bidirectional signaling axis AND mitogen activated protein kinase sig…	11.0155	11.5803	11.6297	0.0033243	0.00147477	0.0349338	0.0168508	1.47912	1.53065
TC0100001474.rn.1	Nosip	nitric oxide synthase interacting protein; ENCODES a protein that exhibits poly(A) RNA binding (ortholog) AND INVOLVED IN negative regulation of catalytic activity (ortholog) AND negative regulation of nitric-oxide synthase activity (ortholog) AND FOUND IN cytoplasm (ortholog) AND nucleus (ortholog) AND INTERACTS WITH 2 4-dinitrotoluene AND paraquat AND 2 3 7 8-tetrachlorodibenzodioxine (ortholog…	6.54362	6.66084	6.66029	0.125089	0.172523	0.413042	0.516609	1.08464	1.08423
TC0100001475.rn.1	sergly	Unannotated AceView Transcript	4.23135	3.84894	4.00782	0.0036354	0.147373	0.0374878	0.476359	-1.30351	-1.16759
TC0100001476.rn.1	seygly	Unannotated AceView Transcript	5.29502	5.37289	5.2436	0.743663	0.480157	0.923119	0.80933	1.05546	-1.03629
TC0100001477.rn.1	Mir150	microRNA 150; INVOLVED IN cellular response to lipopolysaccharide (ortholog) AND homeostasis of number of cells (ortholog) AND immunoglobulin production (ortholog) AND INTERACTS WITH choline AND dioxygen AND L-methionine	2.80168	2.94123	2.93118	0.071598	0.0376438	0.301021	0.206822	1.10156	1.09391
TC0100001478.rn.1	joflu	Unannotated AceView Transcript	4.08979	4.13438	4.12913	0.36643	0.822434	0.701364	0.961903	1.03139	1.02764
TC0100001479.rn.1	NCBI_Gene:100861642	PREDICTED: uncharacterized LOC100861642 (LOC100861642), miscRNA.	8.93832	8.35231	8.44488	0.633195	0.789797	0.873258	0.95023	-1.50109	-1.4078
TC0100001480.rn.1	Pih1d1	PIH1 domain containing 1; INVOLVED IN box C/D snoRNP assembly (ortholog) AND epithelial cell differentiation (ortholog) AND FOUND IN pre-snoRNP complex (ortholog) AND INTERACTS WITH 2 3 7 8-tetrachlorodibenzodioxine (ortholog) AND Aroclor 1254 (ortholog) AND clofibrate (ortholog); PIH1 domain containing 1 (Pih1d1), mRNA.	7.17201	7.84395	7.41789	0.000278849	0.0873123	0.0048648	0.355538	1.59322	1.18582
TC0100001481.rn.1	Slc17a7	solute carrier family 17 (vesicular glutamate transporter), member 7; ENCODES a protein that exhibits inorganic phosphate transmembrane transporter activity AND sodium-dependent phosphate transmembrane transporter activity AND sodium:inorganic phosphate symporter activity (ortholog) AND INVOLVED IN phosphate ion transport AND sodium-dependent phosphate transport AND L-glutamate import (ortholog) …	4.59049	4.58254	4.59049	0.440271	0.706477	0.758469	0.919154	-1.00553	-1
TC0100001482.rn.1	tawgly	Unannotated AceView Transcript	4.6423	4.74676	4.7292	0.147043	0.374317	0.447573	0.735877	1.07509	1.06209
TC0100001483.rn.1	Mir7055	microRNA mir-7055 (Mir7055), microRNA.	4.96661	4.61389	4.73635	0.0235994	0.103328	0.152483	0.3925	-1.27696	-1.17305
TC0100001484.rn.1	Pth2	parathyroid hormone 2; INVOLVED IN neuropeptide signaling pathway (inferred) AND FOUND IN extracellular region (inferred) AND INTERACTS WITH 2 3 7 8-tetrachlorodibenzodioxine (ortholog) AND cerium trichloride (ortholog) AND choline (ortholog)	4.45432	4.42728	4.45612	0.461332	0.74548	0.773347	0.933335	-1.01892	1.00125
TC0100001485.rn.1	Tead2	TEA domain family member 2; ENCODES a protein that exhibits DNA binding (ortholog) AND RNA polymerase II distal enhancer sequence-specific DNA binding transcription factor activity (ortholog) AND sequence-specific DNA binding transcription factor activity (ortholog) AND INVOLVED IN embryonic heart tube morphogenesis (ortholog) AND hippo signaling (ortholog) AND lateral mesoderm development (ortho…	9.2634	9.39611	9.3685	0.0821155	0.537358	0.32634	0.84172	1.09635	1.07557
TC0100001486.rn.1	uc009gul.1	cDNA clone IMAGE:40048790.	3.48473	3.47649	3.69992	0.765699	0.0299856	0.931641	0.177069	-1.00573	1.16086
TC0100001487.rn.1	Slc6a16	solute carrier family 6, member 16; ENCODES a protein that exhibits neurotransmitter:sodium symporter activity (inferred) AND INVOLVED IN neurotransmitter transport (inferred) AND transmembrane transport (inferred) AND FOUND IN integral component of membrane (inferred) AND INTERACTS WITH aflatoxin B1 (ortholog) AND bis(2-ethylhexyl) phthalate (ortholog) AND carbamazepine (ortholog); Uncharacteriz…	4.61793	4.54123	4.56315	0.0888679	0.454301	0.341245	0.792956	-1.0546	-1.0387
TC0100001488.rn.1	RGD1562492	similar to Orphan sodium- and chloride-dependent neurotransmitter transporter NTT5 (Solute carrier family 6 member 16); ENCODES a protein that exhibits neurotransmitter:sodium symporter activity (inferred) AND INVOLVED IN neurotransmitter transport (inferred) AND transmembrane transport (inferred) AND FOUND IN integral component of membrane (inferred) AND INTERACTS WITH C60 fullerene AND aflatoxi…	3.79676	3.79605	3.79676	0.85029	0.957752	0.961448	0.998756	-1.00049	-1
TC0100001489.rn.1	Hrc	histidine rich calcium binding protein; ENCODES a protein that exhibits ATPase binding (ortholog) AND ion channel binding (ortholog) AND INVOLVED IN calcium ion homeostasis (ortholog) AND regulation of heart contraction (ortholog) AND FOUND IN sarcoplasmic reticulum membrane (ortholog) AND INTERACTS WITH ammonium chloride AND zinc atom AND zinc(0)	5.15325	5.14208	5.14208	0.422169	0.534052	0.745608	0.839752	-1.00777	-1.00777
TC0100001490.rn.1	vygly	Unannotated AceView Transcript	4.25796	4.26267	4.30986	0.864155	0.205495	0.966141	0.564174	1.00327	1.03663
TC0100001491.rn.1	ENSMUSG00000084519	predicted gene, 22478	2.99675	3.01408	3.04919	0.779323	0.766475	0.936314	0.941986	1.01208	1.03702
TC0100001492.rn.1	Kcna7	potassium channel, voltage gated shaker related subfamily A, member 7; potassium voltage-gated channel, shaker-related subfamily, member 7; INVOLVED IN potassium ion transmembrane transport (inferred) AND protein homooligomerization (inferred) AND regulation of ion transmembrane transport (inferred) AND FOUND IN voltage-gated potassium channel complex (inferred) AND INTERACTS WITH cadmium dichlor…	4.98811	4.80099	4.8821	0.0148375	0.326468	0.109951	0.695226	-1.13849	-1.07625
TC0100001493.rn.1	Ntf4	neurotrophin 4; ENCODES a protein that exhibits growth factor activity (inferred) AND INVOLVED IN adult locomotory behavior (ortholog) AND epidermis development (ortholog) AND ganglion mother cell fate determination (ortholog) AND PARTICIPATES IN mitogen activated protein kinase signaling pathway AND neurotrophic factor signaling pathway AND ASSOCIATED WITH Asthma (ortholog) AND Glaucoma 1 Open A…	5.75512	5.6912	5.84599	0.449574	0.243006	0.765189	0.609617	-1.0453	1.06501
TC0100001494.rn.1	Lhb	luteinizing hormone beta polypeptide; ENCODES a protein that exhibits hormone activity (inferred) AND INVOLVED IN regulation of cGMP metabolic process (ortholog) AND PARTICIPATES IN gonadotropin-releasing hormone signaling pathway AND ASSOCIATED WITH Hypogonadism (ortholog) AND FOUND IN extracellular vesicular exosome (ortholog) AND INTERACTS WITH (+)-pilocarpine AND (R)-lipoic acid AND (R)-norad…	3.32718	3.33576	3.33576	0.548307	0.476505	0.827739	0.807017	1.00597	1.00597
TC0100001495.rn.1	Gys1	glycogen synthase 1, muscle; ENCODES a protein that exhibits glucose binding AND glycogen (starch) synthase activity AND glycogen synthase activity transferring glucose-1-phosphate (ortholog) AND INVOLVED IN glycogen biosynthetic process AND glycogen metabolic process AND heart development (ortholog) AND PARTICIPATES IN glycogen biosynthetic pathway AND insulin responsive facilitative sugar trans…	9.2268	10.0428	10.4185	1.75716e-07	6.76411e-09	1.72072e-05	1.15637e-06	1.76048	2.28429
TC0100001496.rn.1	NCBI_Gene:100861649	PREDICTED: uncharacterized LOC100861649, transcript variant 3 (LOC100861649), miscRNA.; PREDICTED: uncharacterized LOC100861649, transcript variant 2 (LOC100861649), miscRNA.; PREDICTED: uncharacterized LOC100861649, transcript variant 1 (LOC100861649), miscRNA.	14.4352	14.2559	13.6556	0.662675	0.274153	0.888618	0.646339	-1.13231	-1.71662
TC0100001497.rn.1	Tulp2	tubby-like protein 2; ENCODES a protein that exhibits protein complex binding (ortholog) AND INTERACTS WITH 2-methoxyethanol AND dibutyl phthalate AND furan; tubby-related protein 2 [Source:RefSeq peptide;Acc:NP_001012168]; Chalmel, et. al. AceView Annotation Tulp2.aSep08	4.20795	4.20795	4.20669	0.766403	0.984952	0.931974	1	-1	-1.00087
TC0100001498.rn.1	jorflu	Unannotated AceView Transcript	6.43779	6.58811	7.03577	0.293254	0.0766147	0.635415	0.327739	1.10981	1.5136
TC0100001499.rn.1	Plekha4	pleckstrin homology domain containing, family A (phosphoinositide binding specific) member 4; ENCODES a protein that exhibits lipid binding (inferred) AND FOUND IN cytoplasm (inferred) AND membrane (inferred) AND INTERACTS WITH 2 3 7 8-tetrachlorodibenzodioxine AND 2 4-dinitrotoluene AND all-trans-retinoic acid	3.98578	3.98578	3.98578	0.289388	0.378483	0.631343	0.739038	-1	-1
TC0100001500.rn.1	Hsd17b14	hydroxysteroid (17-beta) dehydrogenase 14; ENCODES a protein that exhibits estradiol 17-beta-dehydrogenase activity (ortholog) AND testosterone 17-beta-dehydrogenase (NADP+) activity (ortholog) AND INVOLVED IN steroid catabolic process (ortholog) AND FOUND IN cytosol (ortholog) AND INTERACTS WITH (S)-nicotine (ortholog) AND 1 1 1-trichloro-2 2-bis(4-hydroxyphenyl)ethane (ortholog) AND 1 4-dithiot…	4.64255	4.62914	4.62422	0.264724	0.834345	0.604568	0.965519	-1.00934	-1.01279
TC0100001501.rn.1	Bcat2	branched chain amino acid transaminase 2, mitochondrial; ENCODES a protein that exhibits branched-chain-amino-acid transaminase activity AND INVOLVED IN branched-chain amino acid catabolic process AND isoleucine catabolic process AND lactation AND PARTICIPATES IN valine leucine and isoleucine biosynthetic pathway AND valine leucine and isoleucine degradation pathway AND pantothenic acid metabolic…	6.64048	6.85988	6.74891	0.0226044	0.376503	0.147991	0.737382	1.16425	1.07806
TC0100001502.rn.1	NONMMUG038000	Non-coding transcript identified by NONCODE: Linc, Non-coding transcript identified by Luo, et al.	4.94932	4.62586	4.7663	0.0505184	0.115614	0.245185	0.417012	-1.25133	-1.13525
TC0100001503.rn.1	Fut1	fucosyltransferase 1; ENCODES a protein that exhibits galactoside 2-alpha-L-fucosyltransferase activity (ortholog) AND INVOLVED IN fucosylation (ortholog) AND PARTICIPATES IN globoside metabolic pathway AND lacto-series glycosphingolipid metabolic pathway AND FOUND IN Golgi cisterna membrane (inferred) AND integral component of membrane (inferred) AND INTERACTS WITH 1 2 4-trimethylbenzene AND amm…	4.14978	4.18133	4.19099	0.873055	0.728517	0.968838	0.927635	1.02211	1.02897
TC0100001505.rn.1	Mamstr	MEF2 activating motif and SAP domain containing transcriptional regulator; ENCODES a protein that exhibits RNA polymerase II transcription factor binding transcription factor activity (ortholog) AND INVOLVED IN positive regulation of myotube differentiation (ortholog) AND positive regulation of transcription from RNA polymerase II promoter (ortholog) AND regulation of transcription from RNA polym…	5.59864	7.09985	6.9235	6.20038e-11	2.13181e-10	3.49874e-08	8.33854e-08	2.8308	2.50509
TC0100001506.rn.1	NONMMUG038004	Non-coding transcript identified by NONCODE: Linc, Non-coding transcript identified by Luo, et al.	3.51239	3.39619	3.59564	0.135978	0.275957	0.431696	0.648202	-1.08388	1.0594
TC0100001507.rn.1	Ntn5	netrin 5; FOUND IN extracellular region (inferred) AND INTERACTS WITH 1 3-dinitrobenzene AND 6-propyl-2-thiouracil AND C60 fullerene	5.03686	4.3699	4.22213	1.10316e-05	5.5748e-06	0.000389854	0.000199782	-1.58773	-1.75897
TC0100001508.rn.1	Car11	carbonic anhydrase 11; FOUND IN basolateral plasma membrane (ortholog) AND INTERACTS WITH 17alpha-ethynylestradiol AND 4-amino-2 6-dinitrotoluene AND ammonium chloride	7.45655	7.43657	7.56734	0.623813	0.0463862	0.868321	0.239236	-1.01395	1.07982
TC0100001509.rn.1	Dbp	D site of albumin promoter (albumin D-box) binding protein; ENCODES a protein that exhibits RNA polymerase II core promoter proximal region sequence-specific DNA binding transcription factor activity involved in positive regulation of transcription AND RNA polymerase II regulatory region sequence-specific DNA binding (ortholog) AND INVOLVED IN liver development AND positive regulation of transcri…	7.41746	7.66639	7.41467	0.00899088	0.930897	0.0754817	0.991948	1.18832	-1.00193
TC0100001510.rn.1	Rpl18	ribosomal protein L18; ENCODES a protein that exhibits structural constituent of ribosome (inferred) AND INVOLVED IN translation (inferred) AND FOUND IN cytoplasm (ortholog) AND cytosolic large ribosomal subunit (ortholog) AND membrane (ortholog) AND INTERACTS WITH 2 3 7 8-tetrachlorodibenzodioxine AND 2 4-dinitrotoluene AND 2 6-dinitrotoluene; ribosomal protein L18 (Rpl18), mRNA.	9.05378	8.64703	8.6328	0.0093067	0.00455005	0.077622	0.0421808	-1.3257	-1.33884
TC0100001511.rn.1	Fam83e	family with sequence similarity 83, member E; INTERACTS WITH 17beta-estradiol (ortholog) AND calcitriol (ortholog) AND copper(2+) sulfate (ortholog); PREDICTED: family with sequence similarity 83, member E (Fam83e), mRNA.	4.11885	4.09955	4.09955	0.699021	0.699021	0.905845	0.916331	-1.01347	-1.01347
TC0100001512.rn.1	LOC102546568	uncharacterized LOC102546568	19.3136	19.3136	19.2769	0.298986	0.841606	0.641048	0.967857	-1	-1.02581
TC0100001513.rn.1	LOC691056; kyflu; shawgly	similar to 5E5 antigen [Source:RGD Symbol;Acc:1588641]; Unannotated AceView Transcript; INTERACTS WITH disodium selenite (ortholog) AND lead(0) (ortholog)	4.21236	4.18105	4.21254	0.458435	0.480724	0.771518	0.809678	-1.02194	1.00012
TC0100001514.rn.1	sheygly	Unannotated AceView Transcript	4.45118	4.65481	4.65069	0.0314	0.108207	0.184497	0.401854	1.15159	1.1483
TC0100001515.rn.1	NONMMUG038009	Non-coding transcript identified by NONCODE: Antisense	3.18777	3.22891	3.19228	0.167134	0.223676	0.478794	0.586423	1.02893	1.00313
TC0100001516.rn.1	NONMMUG038010; MGI:5011586	Non-coding transcript identified by NONCODE: Antisense; Non-coding transcript identified by NONCODE: Antisense, adult male testis cDNA, RIKEN full-length enriched library, clone:4933407I04 product:unclassifiable, full insert sequence.; PREDICTED: predicted gene, 19401, transcript variant 1 (Gm19401), miscRNA.; PREDICTED: predicted gene, 19401, transcript variant 2 (Gm19401), miscRNA.	4.3967	4.31719	4.30658	0.177541	0.360345	0.49343	0.724135	-1.05666	-1.06446
TC0100001517.rn.1	Kdelr1	KDEL (Lys-Asp-Glu-Leu) endoplasmic reticulum protein retention receptor 1; ENCODES a protein that exhibits ER retention sequence binding (inferred) AND INVOLVED IN protein retention in ER lumen (inferred) AND protein transport (inferred) AND vesicle-mediated transport (inferred) AND PARTICIPATES IN Arf family mediated signaling pathway AND FOUND IN cis-Golgi network AND endoplasmic reticulum AND …	12.2026	12.488	12.5534	0.0198193	0.00830422	0.135371	0.0678712	1.21875	1.27528
TC0100001518.rn.1	Tmem143	transmembrane protein 143; INVOLVED IN hematopoietic progenitor cell differentiation (ortholog) AND FOUND IN mitochondrion (ortholog) AND INTERACTS WITH 2 3 7 8-tetrachlorodibenzodioxine (ortholog) AND aflatoxin B1 (ortholog) AND benzo[a]pyrene (ortholog)	5.17632	5.3874	5.37792	0.00574267	0.00269913	0.0536559	0.0274548	1.15756	1.14998
TC0100001519.rn.1	Ccdc114	coiled-coil domain containing 114; INVOLVED IN outer dynein arm assembly (ortholog) AND FOUND IN cilium (ortholog) AND outer dynein arm (ortholog) AND INTERACTS WITH 2 3 7 8-tetrachlorodibenzodioxine (ortholog) AND benzo[a]pyrene (ortholog); coiled-coil domain containing 114 (Ccdc114), mRNA.	5.08666	5.11871	5.11876	0.317083	0.305517	0.658917	0.677187	1.02246	1.0225
TC0100001520.rn.1	Nomo1	nodal modulator 1; ENCODES a protein that exhibits carbohydrate binding (inferred) AND FOUND IN endoplasmic reticulum membrane (ortholog) AND INTERACTS WITH 17alpha-ethynylestradiol AND C60 fullerene AND 2 3 7 8-tetrachlorodibenzodioxine (ortholog); nodal modulator 1 (Nomo1), mRNA.	10.4568	11.2439	11.1109	3.67803e-06	1.00883e-05	0.000165926	0.000316399	1.72564	1.57366
TC0100001521.rn.1	Ncr3lg1	natural killer cell cytotoxicity receptor 3 ligand 1	4.03497	4.0409	4.0246	0.392379	0.633108	0.722774	0.888843	1.00412	-1.00721
TC0100001522.rn.1	Otog	otogelin; ENCODES a protein that exhibits structural molecule activity (ortholog) AND INVOLVED IN adult locomotory behavior (ortholog) AND sensory perception of sound (ortholog) AND FOUND IN cytosol (ortholog) AND proteinaceous extracellular matrix (ortholog) AND INTERACTS WITH 2 2' 5 5'-tetrachlorobiphenyl AND 3 4-methylenedioxymethamphetamine (ortholog) AND mono(2-ethylhexyl) phthalate (ortholo…	4.3318	4.3318	4.3318	1	1	1	1	-1	-1
TC0100001523.rn.1	Myod1	myogenic differentiation 1; ENCODES a protein that exhibits chromatin DNA binding (ortholog) AND core promoter binding (ortholog) AND DNA binding (ortholog) AND INVOLVED IN cellular response to estradiol stimulus (ortholog) AND cellular response to glucocorticoid stimulus (ortholog) AND cellular response to oxygen levels (ortholog) AND FOUND IN cytoplasm (ortholog) AND myofibril (ortholog) AND nu…	8.18249	8.90426	9.28286	0.000348552	8.71222e-06	0.0058316	0.000281176	1.64921	2.1441
TC0100001524.rn.1	Kcnc1	potassium channel, voltage gated Shaw-related subfamily C, member 1; potassium voltage gated channel, Shaw-related subfamily, member 1; ENCODES a protein that exhibits kinesin binding (ortholog) AND INVOLVED IN potassium ion transmembrane transport (inferred) AND protein homooligomerization (inferred) AND regulation of ion transmembrane transport (inferred) AND FOUND IN axolemma (ortholog) AND de…	3.34503	3.34503	3.34503	1	1	1	1	-1	-1
TC0100001525.rn.1	floygly	Unannotated AceView Transcript	6.26977	6.22659	6.18667	0.93928	0.988035	0.988276	1	-1.03038	-1.05929
TC0100001526.rn.1	NONMMUG038025	Non-coding transcript identified by NONCODE: Antisense	3.16988	3.18038	3.17467	0.632725	0.720893	0.873029	0.924976	1.0073	1.00333
TC0100001527.rn.1	Gtf2h1	general transcription factor IIH, polypeptide 1; ENCODES a protein that exhibits DNA-dependent ATPase activity (ortholog) AND protein kinase activity (ortholog) AND RNA polymerase II carboxy-terminal domain kinase activity (ortholog) AND INVOLVED IN ATP catabolic process (ortholog) AND positive regulation of transcription from RNA polymerase II promoter (ortholog) AND protein phosphorylation (ort…	10.8174	10.4161	10.092	0.000103669	3.08968e-07	0.0022566	2.12064e-05	-1.32069	-1.65338
TC0100001528.rn.1	Ldha	lactate dehydrogenase A; ENCODES a protein that exhibits identical protein binding AND kinase binding AND L-lactate dehydrogenase activity AND INVOLVED IN lactate metabolic process AND NAD metabolic process AND positive regulation of apoptotic process AND PARTICIPATES IN hypoxia inducible factor pathway AND cysteine and methionine metabolic pathway AND gluconeogenesis pathway AND ASSOCIATED WITH …	15.8799	15.8799	15.8799	0.750984	0.978765	0.925336	1	-1	-1
TC0100001529.rn.1	Ldhc	lactate dehydrogenase C; ENCODES a protein that exhibits L-lactate dehydrogenase activity (ortholog) AND INVOLVED IN ATP biosynthetic process (ortholog) AND lactate biosynthetic process from pyruvate (ortholog) AND lactate oxidation (ortholog) AND PARTICIPATES IN cysteine and methionine metabolic pathway AND gluconeogenesis pathway AND glycolysis pathway AND FOUND IN cilium (ortholog) AND cytopla…	4.57712	4.57629	4.57629	0.485743	0.593434	0.789469	0.869566	-1.00057	-1.00057
TC0100001530.rn.1	LOC100911574	uncharacterized LOC100911574	5.62448	5.63203	5.65891	0.712349	0.71228	0.911103	0.921684	1.00525	1.02415
TC0100001531.rn.1	Vom1r70	vomeronasal 1 receptor 70; ENCODES a protein that exhibits pheromone receptor activity (inferred) AND INVOLVED IN G-protein coupled receptor signaling pathway (inferred) AND FOUND IN integral component of membrane (inferred)	3.45341	3.27947	3.38264	0.0245444	0.134715	0.156583	0.454691	-1.12814	-1.05028
TC0100001532.rn.1	NONMMUG038044	Non-coding transcript identified by NONCODE: Antisense; Non-coding transcript identified by NONCODE: Antisense, Non-coding transcript identified by Luo, et al.	4.68341	4.70671	4.8198	0.488183	0.872754	0.791181	0.976865	1.01628	1.09915
TC0100001533.rn.1	LOC102555895	uncharacterized LOC102555895	3.84819	3.87579	3.87252	0.69045	0.517549	0.902139	0.830379	1.01931	1.01701
TC0100001534.rn.1	Tmem86a	transmembrane protein 86A; FOUND IN integral component of membrane (inferred) AND INTERACTS WITH 2 3 7 8-tetrachlorodibenzodioxine AND cefaloridine AND dibutyl phthalate; transmembrane protein 86A (Tmem86a), mRNA.	5.60141	5.60079	5.62467	0.924229	0.938813	0.984105	0.993619	-1.00043	1.01625
TC0100001535.rn.1	ENSMUSG00000085186	predicted gene 14377, Non-coding transcript identified by NONCODE: Antisense, novel transcript	3.13704	3.12509	3.08964	0.48532	0.500776	0.789191	0.820663	-1.00832	-1.0334
TC0100001536.rn.1	LOC102556103	uncharacterized LOC102556103	4.42135	4.42761	4.49626	0.869777	0.383481	0.96804	0.743065	1.00434	1.05329
TC0100001537.rn.1	lyflu	Unannotated AceView Transcript	4.65435	4.70022	4.60036	0.880428	0.808025	0.970787	0.95779	1.03231	-1.03813
TC0100001538.rn.1	Mrgprb5	MAS-related G protein-coupled receptor, member B5; ENCODES a protein that exhibits G-protein coupled receptor activity (inferred) AND INVOLVED IN G-protein coupled receptor signaling pathway (inferred) AND FOUND IN integral component of membrane (inferred) AND INTERACTS WITH fonofos (ortholog) AND methotrexate (ortholog) AND parathion (ortholog)	4.32867	3.81254	4.0773	0.00235044	0.0182905	0.0264178	0.12403	-1.43012	-1.19034
TC0100001539.rn.1	uc009haq.1	cDNA, clone:Y1G0123I19, strand:unspecified.	4.79462	4.70928	4.86636	0.17648	0.145059	0.492439	0.47276	-1.06094	1.05098
TC0100001540.rn.1	LOC365251	similar to male sterility domain containing 2	6.86929	6.89464	7.00212	0.768981	0.459291	0.932994	0.796234	1.01773	1.09644
TC0100001541.rn.1	Zdhhc13	zinc finger, DHHC-type containing 13; ENCODES a protein that exhibits magnesium ion transmembrane transporter activity (ortholog) AND palmitoyltransferase activity (ortholog) AND signal transducer activity (ortholog) AND INVOLVED IN ion transmembrane transport (ortholog) AND magnesium ion transport (ortholog) AND positive regulation of I-kappaB kinase/NF-kappaB signaling (ortholog) AND FOUND IN e…	9.75226	9.74291	9.91474	0.505852	0.0271187	0.80178	0.164659	-1.0065	1.11921
TC0100001542.rn.1	NONMMUG038057	Non-coding transcript identified by NONCODE: Linc, Non-coding transcript identified by Luo, et al.	3.54252	3.61464	3.67573	0.310749	0.354521	0.652134	0.719702	1.05126	1.09673
TC0100001543.rn.1			8.43289	7.56566	7.48514	0.00613597	0.00254889	0.0565933	0.0261936	-1.82415	-1.92886
TC0100001544.rn.1	Nav2	neuron navigator 2; ENCODES a protein that exhibits heparin binding (ortholog) AND INVOLVED IN nervous system development AND glossopharyngeal nerve development (ortholog) AND locomotory behavior (ortholog) AND FOUND IN extracellular matrix (ortholog) AND interstitial matrix (ortholog) AND nucleus (ortholog) AND INTERACTS WITH ammonium chloride AND diuron AND 17beta-estradiol (ortholog)	7.62899	9.26903	8.53471	5.85829e-07	6.43157e-05	4.18466e-05	0.00136782	3.11675	1.87349
TC0100001545.rn.1	snorgly	Unannotated AceView Transcript	3.73134	3.69139	3.84888	0.732049	0.488628	0.918051	0.81464	-1.02808	1.08488
TC0100001546.rn.1	LOC102546714	uncharacterized LOC102546714	3.70479	3.74794	3.72248	0.587224	0.42715	0.849503	0.775226	1.03036	1.01233
TC0100001547.rn.1	NONMMUG038058	Non-coding transcript identified by NONCODE: Sense No Exonic, adult male corpora quadrigemina cDNA, RIKEN full-length enriched library, clone:B230206G19 product:unclassifiable, full insert sequence.	3.86241	4.01843	3.97189	0.264396	0.414775	0.604211	0.766261	1.11421	1.07884
TC0100001548.rn.1	NONMMUG038060	Non-coding transcript identified by NONCODE: Sense No Exonic	3.15528	3.13717	3.15947	0.808663	0.451794	0.947058	0.791668	-1.01263	1.00291
TC0100001549.rn.1	NONMMUG038061	Non-coding transcript identified by NONCODE: Sense No Exonic	6.82232	7.8177	7.81309	0.00406168	0.00690848	0.0409038	0.0584447	1.9936	1.98724
TC0100001550.rn.1	NONMMUG038062	Non-coding transcript identified by NONCODE: Sense No Exonic	4.91172	5.31469	5.3538	0.00359626	0.0049087	0.0372067	0.0447464	1.32223	1.35856
TC0100001551.rn.1	stergly	Unannotated AceView Transcript	5.39052	5.66684	5.96632	0.00660639	0.000153189	0.0597395	0.00273138	1.2111	1.4905
TC0100001552.rn.1	storgly	Unannotated AceView Transcript	5.27896	5.58379	5.50992	0.0411721	0.041584	0.217256	0.22176	1.23528	1.17362
TC0100001553.rn.1	KnowTID_00006543	Non-coding transcript identified by Luo, et al., Non-coding transcript identified by NONCODE: Linc	3.22326	3.01294	3.01269	0.0745343	0.072558	0.308248	0.317033	-1.15694	-1.15714
TC0100001554.rn.1	LOC102546796	uncharacterized LOC102546796	4.06538	4.04088	4.12887	0.465068	0.949117	0.775755	0.99648	-1.01712	1.04499
TC0100001555.rn.1	Htatip2	HIV-1 Tat interactive protein 2; INVOLVED IN nuclear import (ortholog) AND regulation of angiogenesis (ortholog) AND FOUND IN cytoplasm (ortholog) AND membrane (ortholog) AND nuclear envelope (ortholog) AND INTERACTS WITH 17alpha-ethynylestradiol AND 2 4 6-trinitrotoluene AND 2 4-dinitrotoluene; Chalmel, et. al. AceView Annotation Htatip2.aSep08; oxidoreductase HTATIP2 [Source:RefSeq peptide;Acc:…	4.67441	4.66451	4.67711	0.623433	0.884268	0.868321	0.980854	-1.00689	1.00187
TC0100001556.rn.1	Prmt3	protein arginine methyltransferase 3; ENCODES a protein that exhibits modified amino acid binding AND protein-arginine N-methyltransferase activity AND protein-arginine omega-N asymmetric methyltransferase activity AND INVOLVED IN peptidyl-arginine methylation AND peptidyl-arginine methylation to asymmetrical-dimethyl arginine AND negative regulation of protein ubiquitination (ortholog) AND PARTI…	10.3192	10.6867	10.5008	0.000641934	0.0237286	0.00931142	0.149741	1.29008	1.13414
TC0100001557.rn.1	swoygly	Unannotated AceView Transcript	3.6441	3.67937	3.73064	0.637645	0.928616	0.875708	0.991332	1.02475	1.06182
TC0100001558.rn.1	NONMMUG038074; KnowTID_00006544	Non-coding transcript identified by NONCODE: Linc; Non-coding transcript identified by Luo, et al., Non-coding transcript identified by NONCODE: Linc	4.30896	4.35902	4.28736	0.636233	0.780179	0.875011	0.946644	1.03531	-1.01509
TC0100001559.rn.1	LOC688017	similar to glyceraldehyde-3-phosphate dehydrogenase	3.92271	3.90495	3.90504	0.773595	0.677073	0.934181	0.907908	-1.01239	-1.01232
TC0100001560.rn.1	Slc6a5	solute carrier family 6 (neurotransmitter transporter), member 5; ENCODES a protein that exhibits glycine transmembrane transporter activity AND glycine:sodium symporter activity (ortholog) AND INVOLVED IN glycine transport AND glycine import (ortholog) AND synaptic transmission glycinergic (ortholog) AND FOUND IN plasma membrane (ortholog) AND INTERACTS WITH ammonium chloride AND benzo[a]pyrene …	4.4432	4.4432	4.44737	0.838454	0.316632	0.957626	0.687209	-1	1.0029
TC0100001561.rn.1	Nell1	neural EGFL like 1; ENCODES a protein that exhibits heparin binding AND identical protein binding AND protein kinase C binding AND INVOLVED IN positive regulation of apoptotic process AND positive regulation of ossification AND protein homotrimerization AND ASSOCIATED WITH abnormal craniofacial bone morphology AND ASSOCIATED WITH Craniosynostoses AND FOUND IN cytoplasm AND extracellular space AND…	3.95299	3.95299	3.95299	0.734328	0.734328	0.919004	0.929788	-1	-1
TC0100001562.rn.1	NONMMUG038075	Non-coding transcript identified by NONCODE: Sense No Exonic	3.48621	3.46957	3.40998	0.911813	0.54706	0.980331	0.84716	-1.0116	-1.05426
TC0100001563.rn.1	LOC100125384; LOC100909825	hypothetical protein LOC100125384; probable isocitrate dehydrogenase [NAD] gamma 2 mitochondrial-like	3.82142	3.75092	3.72973	0.985267	0.582872	1	0.864661	-1.05008	-1.06562
TC0100001564.rn.1	4933405O20Rik; LOC100125384	RIKEN cDNA 4933405O20 gene; hypothetical protein LOC100125384 [Source:RGD Symbol;Acc:1642415]; hypothetical protein LOC100125384, mRNA (cDNA clone MGC:116152 IMAGE:7453927), complete cds.; ENCODES a protein that exhibits ATP binding (inferred) AND isocitrate dehydrogenase (NAD+) activity (inferred) AND magnesium ion binding (inferred) AND INVOLVED IN tricarboxylic acid cycle (inferred) AND FOUND …	3.76711	3.77422	3.62813	0.620966	0.060036	0.867304	0.282473	1.00493	-1.10113
TC0100001565.rn.1	LOC100909934	60S acidic ribosomal protein P0-like	9.09634	9.31228	9.29423	0.0900505	0.140905	0.343731	0.465529	1.16146	1.14702
TC0100001566.rn.1			14.8296	15.0366	14.7822	0.0457944	0.305301	0.231773	0.677003	1.15431	-1.03344
TC0100001567.rn.1	Ano5	ENCODES a protein that exhibits intracellular calcium activated chloride channel activity (ortholog) AND INVOLVED IN chloride transmembrane transport (ortholog) AND chloride transport (ortholog) AND ASSOCIATED WITH GNATHODIAPHYSEAL DYSPLASIA (ortholog) AND Miyoshi Muscular Dystrophy 3 (ortholog) AND Muscular Dystrophy Limb-Girdle Type 2L (ortholog) AND FOUND IN intracellular (ortholog) AND plasma…	4.31596	4.31596	4.31596	0.878051	0.303334	0.970212	0.675091	-1	-1
TC0100001568.rn.1	leyflu	Unannotated AceView Transcript	4.00634	4.82953	5.17852	0.000238562	9.72821e-06	0.00431596	0.000307065	1.7693	2.25351
TC0100001569.rn.1	Slc17a6	solute carrier family 17 (vesicular glutamate transporter), member 6; ENCODES a protein that exhibits L-glutamate transmembrane transporter activity AND INVOLVED IN L-glutamate transport AND L-alpha-amino acid transmembrane transport (ortholog) AND neurotransmitter uptake (ortholog) AND PARTICIPATES IN glutamate signaling pathway AND FOUND IN early endosome AND synaptic vesicle (ortholog) AND INT…	4.55412	5.35987	5.91151	3.21154e-06	2.15535e-08	0.000149891	2.78115e-06	1.74806	2.56222
TC0100001570.rn.1	fawglu	Unannotated AceView Transcript	3.83955	3.82451	3.81225	0.762494	0.50345	0.930362	0.822298	-1.01048	-1.0191
TC0100001571.rn.1	Gas2	growth arrest-specific 2; INVOLVED IN cell cycle arrest (inferred) AND INTERACTS WITH 2 3 7 8-tetrachlorodibenzodioxine AND C60 fullerene AND fipronil; growth arrest-specific 2 (Gas2), mRNA.	4.34253	4.34253	4.34253	1	0.914654	1	0.988378	-1	-1
TC0100001572.rn.1	LOC102551747	uncharacterized LOC102551747	3.47018	3.33105	3.37572	0.611542	0.53587	0.861902	0.840768	-1.10124	-1.06766
TC0100001573.rn.1	ENSRNOG00000032120	Uncharacterized protein [Source:UniProtKB/TrEMBL;Acc:D3ZC83] Chalmel, et. al. Testis-expressed Unannotated Transcripts (TUTs)	3.174	3.2301	3.20422	0.536243	0.694851	0.820764	0.914398	1.03965	1.02117
TC0100001574.rn.1	ENSMUSG00000088031	predicted gene, 24990, Non-coding transcript identified by NONCODE: Linc	3.76722	3.72341	3.7603	0.617939	0.957181	0.865711	0.998723	-1.03083	-1.00481
TC0100001575.rn.1			4.62778	4.54757	4.52099	0.273829	0.0600017	0.614718	0.28234	-1.05717	-1.07683
TC0100001576.rn.1	DUF1725.513	Unannotated AceView Transcript	18.0402	17.6644	18.1728	0.14137	0.830529	0.438645	0.964608	-1.29752	1.09628
TC0100001577.rn.1	LOC102553492	uncharacterized LOC102553492	3.87457	3.85457	3.8088	0.950595	0.49015	0.991358	0.815075	-1.01396	-1.04664
TC0100001578.rn.1	NONMMUG038090	Non-coding transcript identified by NONCODE: Linc	3.77265	3.77265	3.77005	1	0.675395	1	0.907286	-1	-1.00181
TC0100001579.rn.1			3.92418	3.95281	3.94296	0.103956	0.459294	0.373026	0.796234	1.02004	1.0131
TC0100001580.rn.1	skarkor	Unannotated AceView Transcript	17.5138	16.687	17.4942	0.0360948	0.571815	0.200822	0.858959	-1.77371	-1.01372
TC0100001581.rn.1	LOC100910839	INTERACTS WITH zalcitabine AND aflatoxin B1 (ortholog) AND benzo[a]pyrene (ortholog)	4.23946	4.24407	4.23946	0.126226	0.487508	0.415038	0.813813	1.0032	-1
TC0100001582.rn.1	NONMMUG038095	Non-coding transcript identified by NONCODE: Sense No Exonic	4.09359	4.16247	4.10735	0.300206	0.933758	0.642146	0.992372	1.0489	1.00959
TC0100001583.rn.1	NONMMUG038096	Non-coding transcript identified by NONCODE: Sense No Exonic	3.86955	3.7498	3.87493	0.530102	0.557857	0.816834	0.853178	-1.08655	1.00374
TC0100001584.rn.1	NONMMUG038098	Non-coding transcript identified by NONCODE: Sense No Exonic	3.5492	3.52689	3.6312	0.884122	0.687769	0.972626	0.912511	-1.01559	1.05848
TC0100001585.rn.1	NONMMUG038099	Non-coding transcript identified by NONCODE: Sense No Exonic	3.22007	3.22772	3.25854	0.920111	0.570059	0.982818	0.858705	1.00531	1.02702
TC0100001586.rn.1	NONMMUG038100	Non-coding transcript identified by NONCODE: Sense No Exonic	3.48154	3.35784	3.3541	0.616952	0.383268	0.865169	0.742861	-1.08952	-1.09235
TC0100001587.rn.1	Gm9962	predicted gene 9962 (Gm9962), long non-coding RNA.	3.61503	3.62197	3.58675	0.210957	0.597402	0.540701	0.871841	1.00482	-1.0198
TC0100001588.rn.1	ryglu	Unannotated AceView Transcript	13.2592	12.9975	12.5938	0.247648	0.00663782	0.58558	0.0566952	-1.19888	-1.58598
TC0100001589.rn.1			7.517	7.28334	7.33933	0.226966	0.340452	0.560994	0.707767	-1.17581	-1.13105
TC0100001590.rn.1	Gabrb3	gamma-aminobutyric acid (GABA) A receptor, beta 3; gamma-aminobutyric acid (GABA) A receptor, beta 3 (Gabrb3), mRNA; ENCODES a protein that exhibits AP-2 adaptor complex binding AND chloride channel activity AND GABA-A receptor activity AND INVOLVED IN chloride transmembrane transport AND signal transduction AND synaptic transmission GABAergic AND ASSOCIATED WITH Epilepsy Absence (ortholog) AND S…	4.21705	4.18194	4.2067	0.7981	0.406245	0.942676	0.760277	-1.02464	-1.0072
TC0100001591.rn.1			7.87103	7.71304	7.84941	0.0951882	0.888245	0.354814	0.981731	-1.11573	-1.0151
TC0100001592.rn.1	NONMMUG038123	Non-coding transcript identified by NONCODE: Sense No Exonic	4.04052	3.95281	3.88282	0.468064	0.48909	0.777811	0.814977	-1.06268	-1.11551
TC0100001593.rn.1	suglu	Unannotated AceView Transcript	3.66664	3.72899	3.70984	0.454175	0.378074	0.768349	0.73868	1.04416	1.03039
TC0100001594.rn.1	soglu	Unannotated AceView Transcript	3.67278	3.67705	3.58753	0.712556	0.427597	0.911103	0.775539	1.00296	-1.06088
TC0100001595.rn.1	Luzp2	leucine zipper protein 2	3.93176	3.93176	3.91623	0.992092	0.651263	1	0.897054	-1	-1.01082
TC0100001596.rn.1	KnowTID_00006545	Non-coding transcript identified by Luo, et al., Non-coding transcript identified by NONCODE: Linc	4.08095	3.95854	3.8413	0.494236	0.0483718	0.794789	0.246121	-1.08855	-1.18071
TC0100001597.rn.1	LOC102555280	uncharacterized LOC102555280	3.59975	3.63123	3.5492	0.279397	0.0956251	0.621209	0.374967	1.02206	-1.03566
TC0100001598.rn.1			8.30036	7.06472	7.01258	6.58242e-07	4.63776e-07	4.55424e-05	2.89196e-05	-2.35487	-2.44152
TC0100001599.rn.1	LOC502339	hypothetical LOC502339	3.68954	3.68992	3.68494	0.330943	0.659366	0.670858	0.901158	1.00026	-1.0032
TC0100001600.rn.1	ENSMUSG00000088640	predicted gene, 26482	4.12885	4.33806	4.43534	0.669665	0.765514	0.891928	0.941564	1.15605	1.23669
TC0100001601.rn.1	laglu	Unannotated AceView Transcript	11.0119	10.7304	10.556	0.0672143	0.00619494	0.289816	0.0536428	-1.21548	-1.37167
TC0100001602.rn.1	Siglech	INTERACTS WITH all-trans-retinoic acid (ortholog) AND chlorpyrifos (ortholog) AND hydrogen peroxide (ortholog)	3.70768	3.71482	3.70768	0.749871	0.407838	0.924943	0.761315	1.00496	-1
TC0100001603.rn.1	LOC691435; LOC100911716	hypothetical protein LOC691435; rho-related GTP-binding protein RhoQ-like	15.5192	15.7194	15.3901	0.00269976	0.385325	0.0295058	0.744432	1.14887	-1.0936
TC0100001604.rn.1	Tubgcp5	tubulin, gamma complex associated protein 5; ENCODES a protein that exhibits microtubule binding (ortholog) AND INVOLVED IN microtubule nucleation (ortholog) AND FOUND IN centrosome (ortholog) AND cytoplasm (ortholog) AND gamma-tubulin ring complex (ortholog) AND INTERACTS WITH 2 6-dinitrotoluene AND (-)-demecolcine (ortholog) AND (-)-epigallocatechin 3-gallate (ortholog)	8.86955	8.86088	8.86955	0.529807	0.326476	0.816697	0.695226	-1.00603	-1
TC0100001605.rn.1	Cyfip1	cytoplasmic FMR1 interacting protein 1; cytoplasmic FMR1 interacting protein 1hypothetical protein LOC691443; ENCODES a protein that exhibits protein complex binding (ortholog) AND Rac GTPase binding (ortholog) AND INVOLVED IN axon extension (ortholog) AND cognition (ortholog) AND lamellipodium assembly (ortholog) AND FOUND IN extracellular vesicular exosome (ortholog) AND lamellipodium (ortholog…	12.1579	12.0762	12.0446	0.124286	0.0158043	0.411548	0.111533	-1.05829	-1.08175
TC0100001606.rn.1	moyglu; LOC102549467	Unannotated AceView Transcript; uncharacterized LOC102549467	4.97205	4.89659	4.97204	0.968405	0.896078	0.996822	0.983982	-1.0537	-1.00001
TC0100001607.rn.1	Herc2	HECT and RLD domain containing E3 ubiquitin protein ligase 2; ENCODES a protein that exhibits SUMO binding (ortholog) AND ubiquitin protein ligase binding (ortholog) AND ubiquitin-protein transferase activity (ortholog) AND INVOLVED IN cellular response to DNA damage stimulus (ortholog) AND DNA repair (ortholog) AND protein ubiquitination (ortholog) AND PARTICIPATES IN ubiquitin/proteasome degrad…	8.17004	8.24928	8.37107	0.147096	0.0251299	0.447656	0.155757	1.05646	1.14952
TC0100001608.rn.1	LOC100365773; maflu; Oca2	pink-eyed dilution-like; Unannotated AceView Transcript; INVOLVED IN cell proliferation (ortholog) AND developmental pigmentation (ortholog) AND melanin biosynthetic process (ortholog) AND ASSOCIATED WITH Oculocutaneous albinism type 2 (ortholog) AND FOUND IN endoplasmic reticulum membrane (ortholog) AND endosome membrane (ortholog) AND lysosomal membrane (ortholog) AND INTERACTS WITH 5 6-dihydro…	4.02183	4.02183	4.02177	0.719721	0.838155	0.91342	0.967015	-1	-1.00004
TC0100001609.rn.1			7.76416	7.45534	7.77667	0.0978134	0.433072	0.360224	0.779209	-1.23869	1.00871
TC0100001610.rn.1	noyglu	Unannotated AceView Transcript	9.80545	9.63208	9.97949	0.312931	0.193165	0.654559	0.547238	-1.12769	1.12821
TC0100001611.rn.1	paglu	Unannotated AceView Transcript	3.74472	3.91839	3.83159	0.105123	0.573212	0.375047	0.859683	1.12792	1.06207
TC0100001612.rn.1	ENSMUSG00000077784	predicted gene, 23911	5.18579	5.15952	5.2469	0.925751	0.339878	0.984453	0.707196	-1.01838	1.04327
TC0100001613.rn.1	taglu	Unannotated AceView Transcript	17.5801	17.2583	17.7041	0.139125	0.490546	0.435891	0.815075	-1.24991	1.08971
TC0100001614.rn.1	Atp10a	ATPase, class V, type 10A; ENCODES a protein that exhibits ATP binding (inferred) AND cation-transporting ATPase activity (inferred) AND magnesium ion binding (inferred) AND INVOLVED IN cation transport (inferred) AND metabolic process (inferred) AND phospholipid translocation (inferred) AND FOUND IN endoplasmic reticulum (ortholog) AND INTERACTS WITH aflatoxin B1 AND cisplatin AND cocaine	5.64289	5.6139	5.57708	0.408836	0.0675958	0.735338	0.303749	-1.0203	-1.04667
TC0100001615.rn.1	NONMMUG038129	Non-coding transcript identified by NONCODE: Sense No Exonic	4.10597	3.93702	3.98045	0.0139452	0.0200158	0.104966	0.132519	-1.12424	-1.0909
TC0100001616.rn.1	NONMMUG038130	Non-coding transcript identified by NONCODE: Sense No Exonic	4.24369	4.37538	4.3285	0.8242	0.410043	0.952873	0.763213	1.09557	1.06055
TC0100001617.rn.1	vaglu	Unannotated AceView Transcript	16.6395	16.5082	16.7069	0.567504	0.460114	0.838478	0.796696	-1.09529	1.04778
TC0100001618.rn.1	Ube3a	ubiquitin protein ligase E3A; ENCODES a protein that exhibits transcription coactivator activity (ortholog) AND ubiquitin-protein transferase activity (ortholog) AND INVOLVED IN androgen receptor signaling pathway (ortholog) AND ovarian follicle development (ortholog) AND positive regulation of phosphatidylinositol 3-kinase signaling (ortholog) AND PARTICIPATES IN ubiquitin/proteasome degradation…	10.2252	10.4842	10.6798	0.00108182	1.7081e-05	0.0142345	0.000476456	1.19661	1.37039
TC0100001619.rn.1	zorglu	Unannotated AceView Transcript	8.48443	8.88063	9.01282	0.00685954	0.000332624	0.0613996	0.00503375	1.31603	1.44232
TC0100001620.rn.1	KnowTID_00006547	Non-coding transcript identified by Luo, et al., Non-coding transcript identified by NONCODE: Linc	5.75872	5.90105	6.05667	0.301378	0.118202	0.643312	0.422495	1.10368	1.22939
TC0100001621.rn.1	Vom2r27	vomeronasal 2 receptor, 27	3.97945	3.97879	3.95405	0.45029	0.364805	0.765639	0.727743	-1.00046	-1.01776
TC0100001622.rn.1	LOC102552154	uncharacterized LOC102552154	4.35805	4.39984	4.35692	0.0795366	0.454153	0.320315	0.792897	1.02939	-1.00079
TC0100001623.rn.1	LOC102552966	uncharacterized LOC102552966	5.95906	6.63155	6.83804	0.00777144	0.000724027	0.0675	0.00942576	1.59382	1.83907
TC0100001624.rn.1	LOC102553036	uncharacterized LOC102553036	5.48902	5.70349	5.99242	0.0782678	0.0204086	0.31734	0.134305	1.16028	1.41755
TC0100001625.rn.1	LOC102553108	uncharacterized LOC102553108	6.3173	6.57807	7.04157	0.140981	0.0126934	0.438386	0.0944997	1.19812	1.65207
TC0100001626.rn.1	LOC102553172	uncharacterized LOC102553172	5.00528	5.31563	5.71609	0.0823432	0.00303947	0.326875	0.0302942	1.24001	1.63673
TC0100001627.rn.1	LOC102553228	uncharacterized LOC102553228	5.39229	5.89534	6.37522	0.0462786	0.000583238	0.233149	0.00789602	1.41721	1.97648
TC0100001628.rn.1			11.5205	9.98043	11.0016	0.00816592	0.160266	0.0700072	0.497655	-2.90798	-1.43279
TC0100001629.rn.1	gleeglu	Unannotated AceView Transcript	15.7482	15.5785	15.8743	0.360862	0.841539	0.697192	0.967857	-1.12483	1.09133
TC0100001630.rn.1	RGD1562541	RGD1562541	6.1073	5.76037	5.46181	0.0160921	0.00114596	0.116723	0.0137272	-1.27185	-1.56426
TC0100001631.rn.1	kleeglu	Unannotated AceView Transcript	7.51917	6.78257	6.80086	0.000995955	0.00205321	0.0133057	0.0219995	-1.66624	-1.64525
TC0100001632.rn.1	NONMMUG038181	Non-coding transcript identified by NONCODE: Linc, Non-coding transcript identified by Luo, et al.	4.3909	4.32326	4.23942	0.124046	0.0553948	0.411066	0.26878	-1.048	-1.11071
TC0100001633.rn.1	LOC102555775	uncharacterized LOC102555775	3.75478	3.55613	3.59811	0.144626	0.0961528	0.443934	0.376016	-1.14763	-1.11471
TC0100001634.rn.1	NONMMUG038185	Non-coding transcript identified by NONCODE: Linc	3.22979	3.21619	3.21702	0.255565	0.272899	0.594239	0.644801	-1.00948	-1.00889
TC0100001635.rn.1	LOC102556159	uncharacterized LOC102556159	3.72892	3.56296	3.52576	0.12602	0.127276	0.414669	0.441082	-1.12191	-1.15122
TC0100001636.rn.1	LOC102555987	uncharacterized LOC102555987	4.2037	4.12612	4.18052	0.227117	0.427737	0.561264	0.775601	-1.05525	-1.0162
TC0100001637.rn.1	ENSMUSG00000095314; ENSMUSG00000096136; ENSMUSG00000095220	predicted gene, 25462; predicted gene, 25146; predicted gene, 23560	4.41691	4.39836	4.47297	0.543773	0.53448	0.824819	0.839981	-1.01294	1.03962
TC0100001638.rn.1	ENSMUSG00000093943; ENSMUSG00000095885; ENSMUSG00000094283	predicted gene, 22834; predicted gene, 26432; predicted gene, 26434	3.4241	4.06157	3.7243	0.216654	0.825628	0.548154	0.963173	1.5556	1.23131
TC0100001639.rn.1	ENSMUSG00000096359	predicted gene, 25710	3.88163	3.96936	3.87498	0.548432	0.859479	0.827837	0.973486	1.0627	-1.00462
TC0100001640.rn.1	ENSMUSG00000094522	predicted gene, 22912	4.53908	4.53908	4.55956	0.5368	0.969452	0.820979	1	-1	1.0143
TC0100001641.rn.1	ENSMUSG00000094049; ENSMUSG00000094636; ENSMUSG00000095511	predicted gene, 26283; predicted gene, 24219; predicted gene, 24137	4.32872	4.49252	4.4062	0.540969	0.762958	0.823139	0.940716	1.12023	1.05517
TC0100001642.rn.1	ENSMUSG00000096324; ENSMUSG00000094438; ENSMUSG00000095501	predicted gene, 26336; predicted gene, 23618; predicted gene, 22449	3.68257	3.63155	3.83031	0.704655	0.0942427	0.908129	0.371793	-1.03599	1.10783
TC0100001643.rn.1	ENSMUSG00000094587; ENSMUSG00000096287; ENSMUSG00000094554	predicted gene, 26366; predicted gene, 22252; predicted gene, 22391	3.66171	3.69575	3.5982	0.274111	0.90229	0.614964	0.985882	1.02388	-1.045
[truncated: 67,226 more rows]
